# Supplementary material for: Unraveling tumour microenvironment heterogeneity in nasopharyngeal carcinoma identifies biologically distinct immune subtypes predicting prognosis and immunotherapy responses
Source: Mol Cancer. 2021 Jan 11;20:14. doi: 10.1186/s12943-020-01292-5 (PMC7798236; doi:10.1186/s12943-020-01292-5)
Supplement: Supplementary file 2 — Additional file 2: Table S3. GSEA results showing pathways enriched in the immune-enriched subtype vs. non-IS. Table S4. GSEA results showing pathways enriched in E-IS vs. A-IS. Table S5. List of top 50 genes over-expressed in the immune-enriched subtype vs. non-IS identified by Comparative Marker Selection (CMS). Table S6. List of top 50 genes over-expressed in E-IS vs. A-IS identified by Comparative Marker Selection (CMS). [file 12943_2020_1292_MOESM2_ESM.xlsx]

## Sheet: Table S3
Table S3. GSEA results showing pathways enriched in the immune-enriched subtype vs. non-IS
NAME	MSigDB	ES	NES	NOM p-val	FDR q-val	FWER p-val
HALLMARK_INTERFERON_GAMMA_RESPONSE	HALLMARK	0.739792	2.1253	0	0	0
HALLMARK_COMPLEMENT	HALLMARK	0.667199	2.06138	0	0	0
HALLMARK_INTERFERON_ALPHA_RESPONSE	HALLMARK	0.759171	2.00172	0	0	0
HALLMARK_APOPTOSIS	HALLMARK	0.487376	1.97858	0	0	0
HALLMARK_TNFA_SIGNALING_VIA_NFKB	HALLMARK	0.594271	1.94639	0	0.0068	0.02
HALLMARK_INFLAMMATORY_RESPONSE	HALLMARK	0.696362	1.9083	0	0.009	0.04
HALLMARK_IL6_JAK_STAT3_SIGNALING	HALLMARK	0.725068	1.87698	0	0.0137857	0.06
HALLMARK_IL2_STAT5_SIGNALING	HALLMARK	0.584608	1.8699	0	0.0120625	0.06
HALLMARK_KRAS_SIGNALING_UP	HALLMARK	0.521136	1.79541	0	0.0271661	0.14
HALLMARK_ALLOGRAFT_REJECTION	HALLMARK	0.747121	1.75793	0	0.0330066	0.18
HALLMARK_COAGULATION	HALLMARK	0.597275	1.74534	0.037037	0.0335414	0.2
KEGG_LYSOSOME	C2	0.577874	2.28764	0	0.0238	0.02
KEGG_NOD_LIKE_RECEPTOR_SIGNALING_PATHWAY	C2	0.683114	2.26822	0	0.0119	0.02
KEGG_TOLL_LIKE_RECEPTOR_SIGNALING_PATHWAY	C2	0.685358	2.24911	0	0.00793333	0.02
KEGG_LEISHMANIA_INFECTION	C2	0.742455	2.20132	0	0.00595	0.02
KEGG_JAK_STAT_SIGNALING_PATHWAY	C2	0.614109	2.10186	0	0.00476	0.02
KEGG_CELL_ADHESION_MOLECULES_CAMS	C2	0.617622	2.09206	0	0.00396667	0.02
KEGG_ANTIGEN_PROCESSING_AND_PRESENTATION	C2	0.692597	2.07642	0	0.0034	0.02
KEGG_TYPE_I_DIABETES_MELLITUS	C2	0.765507	2.06212	0	0.002975	0.02
KEGG_ASTHMA	C2	0.791474	2.04222	0	0.00264444	0.02
KEGG_ALLOGRAFT_REJECTION	C2	0.824276	2.02765	0	0.00238	0.02
KEGG_LEUKOCYTE_TRANSENDOTHELIAL_MIGRATION	C2	0.561031	1.99089	0	0.00986453	0.08
KEGG_CHEMOKINE_SIGNALING_PATHWAY	C2	0.627475	1.97882	0	0.00904249	0.08
KEGG_FC_GAMMA_R_MEDIATED_PHAGOCYTOSIS	C2	0.517049	1.97296	0	0.00834691	0.08
KEGG_COMPLEMENT_AND_COAGULATION_CASCADES	C2	0.673115	1.96252	0	0.0128339	0.1
KEGG_AUTOIMMUNE_THYROID_DISEASE	C2	0.819315	1.96218	0	0.0119783	0.1
KEGG_HEMATOPOIETIC_CELL_LINEAGE	C2	0.7341	1.94569	0	0.019569	0.16
KEGG_CYTOSOLIC_DNA_SENSING_PATHWAY	C2	0.638902	1.92931	0	0.022076	0.16
KEGG_CYTOKINE_CYTOKINE_RECEPTOR_INTERACTION	C2	0.671768	1.91617	0	0.0256135	0.16
KEGG_VIRAL_MYOCARDITIS	C2	0.589011	1.90991	0	0.0242654	0.16
KEGG_APOPTOSIS	C2	0.513613	1.90731	0.0476191	0.0242304	0.16
KEGG_NATURAL_KILLER_CELL_MEDIATED_CYTOTOXICITY	C2	0.658582	1.9006	0	0.0230765	0.16
KEGG_T_CELL_RECEPTOR_SIGNALING_PATHWAY	C2	0.644752	1.89708	0	0.0220276	0.16
KEGG_PRION_DISEASES	C2	0.558292	1.88111	0	0.0260403	0.18
KEGG_OTHER_GLYCAN_DEGRADATION	C2	0.716339	1.87811	0	0.0267917	0.18
KEGG_SPHINGOLIPID_METABOLISM	C2	0.51921	1.85139	0	0.0292188	0.2
KEGG_GLYCOSAMINOGLYCAN_DEGRADATION	C2	0.567305	1.84692	0.0625	0.0293843	0.22
KEGG_FC_EPSILON_RI_SIGNALING_PATHWAY	C2	0.479	1.83795	0	0.0291047	0.24
KEGG_RIG_I_LIKE_RECEPTOR_SIGNALING_PATHWAY	C2	0.527191	1.82121	0.0384615	0.0326914	0.28
KEGG_INTESTINAL_IMMUNE_NETWORK_FOR_IGA_PRODUCTION	C2	0.7648	1.78271	0	0.037626	0.34
KEGG_GRAFT_VERSUS_HOST_DISEASE	C2	0.80708	1.76806	0	0.0431131	0.38
KEGG_ACUTE_MYELOID_LEUKEMIA	C2	0.429041	1.74482	0	0.0454988	0.42
SNF5_DN.V1_UP	C6	0.59517	2.45717	0	0	0
RPS14_DN.V1_UP	C6	0.71184	2.12125	0	0	0
HOXA9_DN.V1_UP	C6	0.630534	2.01827	0	0	0
STK33_NOMO_UP	C6	0.558913	1.8586	0	0.0490357	0.08
KRAS.KIDNEY_UP.V1_DN	C6	0.555017	1.84773	0	0.0482426	0.08
GSE7509_DC_VS_MONOCYTE_UP	C7	0.49152	2.43815	0	0	0
GSE45365_NK_CELL_VS_CD11B_DC_DN	C7	0.630775	2.38683	0	0	0
GSE369_PRE_VS_POST_IL6_INJECTION_SOCS3_KO_LIVER_DN	C7	0.531745	2.31059	0	0	0
GSE43863_DAY6_EFF_VS_DAY150_MEM_TH1_CD4_TCELL_UP	C7	0.598544	2.30435	0	0.0142018	0.02
GSE12845_IGD_NEG_BLOOD_VS_DARKZONE_GC_TONSIL_BCELL_UP	C7	0.558744	2.28911	0	0	0
GSE36826_NORMAL_VS_STAPH_AUREUS_INF_IL1R_KO_SKIN_DN	C7	0.481469	2.28694	0	0.0106514	0.02
GSE26030_UNSTIM_VS_RESTIM_TH1_DAY15_POST_POLARIZATION_UP	C7	0.525384	2.2855	0	0.0085211	0.02
GSE9960_HEALTHY_VS_GRAM_NEG_SEPSIS_PBMC_DN	C7	0.577106	2.28079	0	0.00710092	0.02
GSE7768_OVA_WITH_LPS_VS_OVA_WITH_MPL_IMMUNIZED_MOUSE_WHOLE_SPLEEN_6H_DN	C7	0.528428	2.27181	0	0.0060865	0.02
GSE21670_UNTREATED_VS_TGFB_TREATED_STAT3_KO_CD4_TCELL_DN	C7	0.616713	2.26981	0	0.00532569	0.02
GSE18281_CORTICAL_VS_MEDULLARY_THYMOCYTE_UP	C7	0.630596	2.26687	0	0.00473395	0.02
GSE32164_RESTING_DIFFERENTIATED_VS_ALTERNATIVELY_ACT_M2_MACROPHAGE_DN	C7	0.623676	2.26098	0	0.00639083	0.02
GSE36826_WT_VS_IL1R_KO_SKIN_STAPH_AUREUS_INF_DN	C7	0.599247	2.25947	0	0.00580985	0.02
GSE19923_HEB_KO_VS_HEB_AND_E2A_KO_DP_THYMOCYTE_DN	C7	0.503178	2.24553	0	0.00532569	0.02
GSE13946_CTRL_VS_DSS_COLITIS_GD_TCELL_FROM_COLON_UP	C7	0.613251	2.24251	0	0.00491602	0.02
GSE26030_TH1_VS_TH17_DAY15_POST_POLARIZATION_DN	C7	0.567323	2.24112	0	0.00456488	0.02
GSE36826_WT_VS_IL1R_KO_SKIN_DN	C7	0.497833	2.23676	0	0.00426055	0.02
GSE14415_INDUCED_TREG_VS_FOXP3_KO_INDUCED_TREG_DN	C7	0.590907	2.23115	0	0.00399427	0.02
GSE38681_WT_VS_LYL1_KO_LYMPHOID_PRIMED_MULTIPOTENT_PROGENITOR_DN	C7	0.603682	2.22926	0	0.00375931	0.02
GSE43955_1H_VS_20H_ACT_CD4_TCELL_UP	C7	0.467528	2.22862	0	0.00355046	0.02
GSE32533_MIR17_KO_VS_MIR17_OVEREXPRESS_ACT_CD4_TCELL_UP	C7	0.660487	2.22852	0	0.00336359	0.02
GSE43956_WT_VS_SGK1_KO_TH17_DIFFERENTIATED_CD4_TCELL_DN	C7	0.457072	2.22586	0	0.00319541	0.02
GSE19198_6H_VS_24H_IL21_TREATED_TCELL_UP	C7	0.575136	2.22434	0	0.00304325	0.02
GSE35685_CD34POS_CD10NEG_CD62LPOS_VS_CD34POS_CD10POS_BONE_MARROW_DN	C7	0.565573	2.22328	0	0.00290492	0.02
GSE19401_UNSTIM_VS_RETINOIC_ACID_AND_PAM2CSK4_STIM_FOLLICULAR_DC_DN	C7	0.602926	2.22006	0	0.00370483	0.02
GSE44649_WT_VS_MIR155_KO_ACTIVATED_CD8_TCELL_UP	C7	0.498706	2.21987	0	0.00355046	0.02
GSE45365_HEALTHY_VS_MCMV_INFECTION_CD8A_DC_DN	C7	0.5195	2.21723	0	0.00426055	0.02
GSE43955_1H_VS_42H_ACT_CD4_TCELL_UP	C7	0.459727	2.21666	0	0.00409669	0.02
GSE25088_ROSIGLITAZONE_VS_IL4_AND_ROSIGLITAZONE_STIM_STAT6_KO_MACROPHAGE_DAY10_DN	C7	0.553975	2.21629	0	0.00394496	0.02
GSE15330_HSC_VS_MEGAKARYOCYTE_ERYTHROID_PROGENITOR_IKAROS_KO_UP	C7	0.407921	2.21566	0	0.00380407	0.02
GSE21360_SECONDARY_VS_QUATERNARY_MEMORY_CD8_TCELL_UP	C7	0.638428	2.20928	0	0.00367289	0.02
GSE45365_HEALTHY_VS_MCMV_INFECTION_CD8A_DC_IFNAR_KO_DN	C7	0.551704	2.2063	0	0.00355046	0.02
GSE22140_GERMFREE_VS_SPF_ARTHRITIC_MOUSE_CD4_TCELL_DN	C7	0.655157	2.20365	0	0.00343593	0.02
GSE15330_MEGAKARYOCYTE_ERYTHROID_VS_GRANULOCYTE_MONOCYTE_PROGENITOR_UP	C7	0.6313	2.20147	0	0.00399427	0.02
GSE41867_DAY6_EFFECTOR_VS_DAY30_MEMORY_CD8_TCELL_LCMV_ARMSTRONG_UP	C7	0.560259	2.20036	0	0.00387323	0.02
GSE22432_PDC_VS_TGFB1_TREATEDCOMMON_DC_PROGENITOR_DN	C7	0.579526	2.19604	0	0.00438586	0.02
GSE43955_TH0_VS_TGFB_IL6_IL23_TH17_ACT_CD4_TCELL_60H_DN	C7	0.468994	2.19601	0	0.00426055	0.02
GSE2770_IL4_ACT_VS_ACT_CD4_TCELL_6H_UP	C7	0.532935	2.19596	0	0.0148239	0.02
GSE22886_CTRL_VS_LPS_24H_DC_UP	C7	0.49787	2.1956	0	0.0111179	0.02
GSE26343_WT_VS_NFAT5_KO_MACROPHAGE_DN	C7	0.56128	2.19485	0	0.0041422	0.02
GSE26343_UNSTIM_VS_LPS_STIM_NFAT5_KO_MACROPHAGE_DN	C7	0.643683	2.19387	0	0.00403025	0.02
GSE18281_SUBCAPSULAR_VS_CENTRAL_CORTICAL_REGION_OF_THYMUS_DN	C7	0.644492	2.19374	0	0.00392419	0.02
GSE25088_IL4_VS_IL4_AND_ROSIGLITAZONE_STIM_STAT6_KO_MACROPHAGE_DAY10_DN	C7	0.61352	2.19058	0	0.00438381	0.04
GSE17301_CTRL_VS_48H_ACD3_ACD28_STIM_CD8_TCELL_DN	C7	0.582465	2.18984	0	0.00427422	0.04
GSE25123_WT_VS_PPARG_KO_MACROPHAGE_UP	C7	0.630324	2.18914	0	0.00416997	0.04
GSE33424_CD161_HIGH_VS_NEG_CD8_TCELL_UP	C7	0.586291	2.18523	0	0.00457789	0.04
GSE27786_LSK_VS_NKCELL_DN	C7	0.514729	2.1826	0	0.00889436	0.02
GSE37534_UNTREATED_VS_PIOGLITAZONE_TREATED_CD4_TCELL_PPARG1_AND_FOXP3_TRASDUCED_DN	C7	0.615142	2.1813	0.04	0.00496684	0.04
GSE7348_UNSTIM_VS_LPS_STIM_MACROPHAGE_DN	C7	0.565912	2.1783	0	0.00485396	0.04
GSE27859_MACROPHAGE_VS_CD11C_INT_F480_HI_MACROPHAGE_UP	C7	0.502584	2.1774	0	0.00474609	0.04
GSE39382_IL3_VS_IL3_IL33_TREATED_MAST_CELL_DN	C7	0.549716	2.17703	0	0.00464292	0.04
GSE23568_CTRL_VS_ID3_TRANSDUCED_CD8_TCELL_UP	C7	0.502175	2.17687	0	0.00454413	0.04
GSE9960_HEALTHY_VS_GRAM_POS_SEPSIS_PBMC_DN	C7	0.598948	2.17525	0	0.00521466	0.06
GSE28726_ACT_CD4_TCELL_VS_ACT_VA24NEG_NKTCELL_DN	C7	0.429611	2.17363	0	0.00510824	0.06
GSE19401_UNSTIM_VS_RETINOIC_ACID_AND_PAM2CSK4_STIM_FOLLICULAR_DC_UP	C7	0.458823	2.16946	0	0.00543213	0.06
GSE40274_CTRL_VS_FOXP3_TRANSDUCED_ACTIVATED_CD4_TCELL_DN	C7	0.605012	2.16826	0	0.00532562	0.06
GSE21360_TERTIARY_VS_QUATERNARY_MEMORY_CD8_TCELL_DN	C7	0.625719	2.1676	0	0.0052232	0.06
GSE27786_LIN_NEG_VS_NKCELL_DN	C7	0.529257	2.16755	0	0.00741197	0.02
GSE41867_NAIVE_VS_DAY6_LCMV_EFFECTOR_CD8_TCELL_UP	C7	0.568494	2.16702	0	0.00512465	0.06
GSE43955_TH0_VS_TGFB_IL6_TH17_ACT_CD4_TCELL_4H_DN	C7	0.491265	2.16517	0	0.00542425	0.06
GSE36826_NORMAL_VS_STAPH_AUREUS_INF_SKIN_UP	C7	0.470157	2.16514	0	0.00532562	0.06
GSE21360_PRIMARY_VS_TERTIARY_MEMORY_CD8_TCELL_DN	C7	0.657863	2.16504	0	0.00523052	0.06
GSE13522_CTRL_VS_T_CRUZI_Y_STRAIN_INF_SKIN_IFNAR_KO_DN	C7	0.550271	2.16459	0	0.00513876	0.06
GSE42021_TREG_PLN_VS_CD24INT_TREG_THYMUS_DN	C7	0.667635	2.16426	0.0416667	0.00505016	0.06
GSE26030_UNSTIM_VS_RESTIM_TH17_DAY15_POST_POLARIZATION_DN	C7	0.361713	2.16393	0	0.00496456	0.06
GSE19401_NAIVE_VS_IMMUNIZED_MOUSE_PLN_FOLLICULAR_DC_UP	C7	0.568988	2.16349	0	0.00523687	0.06
GSE339_CD4POS_VS_CD8POS_DC_UP	C7	0.5635	2.16254	0	0.00635311	0.02
GSE25123_CTRL_VS_ROSIGLITAZONE_STIM_PPARG_KO_MACROPHAGE_UP	C7	0.668698	2.16032	0	0.00550024	0.06
GSE22140_GERMFREE_VS_SPF_MOUSE_CD4_TCELL_DN	C7	0.578827	2.16026	0	0.00541153	0.06
GSE20727_ROS_INH_VS_ROS_INH_AND_DNFB_ALLERGEN_TREATED_DC_UP	C7	0.58821	2.15949	0	0.00532563	0.06
GSE36888_STAT5_AB_KNOCKIN_VS_WT_TCELL_IL2_TREATED_17H_UP	C7	0.501836	2.15889	0	0.00524242	0.06
GSE41867_DAY15_EFFECTOR_VS_DAY30_EXHAUSTED_CD8_TCELL_LCMV_CLONE13_UP	C7	0.634063	2.15781	0	0.00516176	0.06
GSE33425_CD161_INT_VS_NEG_CD8_TCELL_DN	C7	0.540501	2.15687	0	0.00508356	0.06
GSE30971_WBP7_HET_VS_KO_MACROPHAGE_DN	C7	0.591113	2.15421	0	0.00500768	0.06
GSE16385_ROSIGLITAZONE_IL4_VS_IL4_ALONE_STIM_MACROPHAGE_12H_UP	C7	0.556187	2.15337	0	0.00493404	0.06
GSE27241_CTRL_VS_DIGOXIN_TREATED_CD4_TCELL_IN_TH17_POLARIZING_CONDITIONS_UP	C7	0.560605	2.15041	0	0.00486253	0.06
GSE45382_UNTREATED_VS_TGFB_TREATED_MACROPHAGES_UP	C7	0.641242	2.1501	0	0.00479307	0.06
GSE22140_GERMFREE_VS_SPF_MOUSE_CD4_TCELL_UP	C7	0.674182	2.15008	0	0.00472556	0.06
GSE15271_CXCR4_POS_VS_NEG_GC_BCELL_DN	C7	0.549511	2.14939	0	0.00465993	0.06
GSE46242_CTRL_VS_EGR2_DELETED_ANERGIC_TH1_CD4_TCELL_DN	C7	0.549889	2.14916	0	0.00459609	0.06
GSE25085_FETAL_BM_VS_ADULT_BM_SP4_THYMIC_IMPLANT_UP	C7	0.571134	2.14453	0.0416667	0.00453398	0.06
GSE40274_FOXP3_VS_FOXP3_AND_EOS_TRANSDUCED_ACTIVATED_CD4_TCELL_UP	C7	0.534502	2.14375	0	0.00447353	0.06
GSE21546_ELK1_KO_VS_SAP1A_KO_AND_ELK1_KO_DP_THYMOCYTES_UP	C7	0.584448	2.14364	0.0434783	0.00441467	0.06
GSE22140_HEALTHY_VS_ARTHRITIC_GERMFREE_MOUSE_CD4_TCELL_DN	C7	0.630297	2.14349	0	0.00435733	0.06
GSE41867_LCMV_ARMSTRONG_VS_CLONE13_DAY8_EFFECTOR_CD8_TCELL_UP	C7	0.457211	2.14133	0	0.00430147	0.06
GSE35825_UNTREATED_VS_IFNG_STIM_MACROPHAGE_UP	C7	0.582171	2.14117	0	0.00424702	0.06
GSE23568_ID3_TRANSDUCED_VS_ID3_KO_CD8_TCELL_UP	C7	0.56354	2.14074	0	0.00419393	0.06
GSE7768_OVA_ALONE_VS_OVA_WITH_LPS_IMMUNIZED_MOUSE_WHOLE_SPLEEN_6H_DN	C7	0.630087	2.1403	0	0.00414216	0.06
GSE6269_FLU_VS_E_COLI_INF_PBMC_UP	C7	0.615491	2.13949	0	0.00555897	0.02
GSE9988_ANTI_TREM1_VS_ANTI_TREM1_AND_LPS_MONOCYTE_UP	C7	0.492073	2.13814	0	0.00494131	0.02
GSE42021_TREG_PLN_VS_CD24LO_TREG_THYMUS_DN	C7	0.602952	2.13778	0.0416667	0.00453956	0.06
GSE43863_DAY6_EFF_VS_DAY150_MEM_TFH_CD4_TCELL_UP	C7	0.573226	2.13697	0	0.00448487	0.06
GSE34515_CD16_POS_MONOCYTE_VS_DC_DN	C7	0.619394	2.13631	0	0.00443148	0.06
GSE22611_NOD2_TRANSDUCED_VS_CTRL_HEK293T_STIMULATED_WITH_MDP_2H_UP	C7	0.569767	2.13602	0	0.00437934	0.06
GSE32986_CURDLAN_LOWDOSE_VS_CURDLAN_HIGHDOSE_STIM_DC_DN	C7	0.575273	2.13464	0	0.00432842	0.06
GSE25123_IL4_VS_IL4_AND_ROSIGLITAZONE_STIM_PPARG_KO_MACROPHAGE_DAY10_DN	C7	0.488271	2.13324	0	0.00452353	0.06
GSE32986_CURDLAN_HIGHDOSE_VS_GMCSF_AND_CURDLAN_HIGHDOSE_STIM_DC_DN	C7	0.631611	2.13117	0	0.0047142	0.06
GSE42021_CD24HI_VS_CD24INT_TREG_THYMUS_DN	C7	0.690025	2.12967	0.0434783	0.00466123	0.06
GSE33425_CD161_HIGH_VS_INT_CD8_TCELL_UP	C7	0.543519	2.12777	0	0.00460944	0.06
GSE21063_WT_VS_NFATC1_KO_3H_ANTI_IGM_STIM_BCELL_DN	C7	0.612566	2.12745	0	0.00455879	0.06
GSE35685_CD34POS_CD38NEG_VS_CD34POS_CD10POS_BONE_MARROW_DN	C7	0.539067	2.12562	0	0.00450924	0.06
GSE19888_CTRL_VS_TCELL_MEMBRANES_ACT_MAST_CELL_PRETREAT_A3R_INH_DN	C7	0.68225	2.12272	0	0.00446075	0.06
GSE19401_UNSTIM_VS_RETINOIC_ACID_STIM_FOLLICULAR_DC_UP	C7	0.580725	2.1215	0	0.0044133	0.06
GSE19888_ADENOSINE_A3R_INH_PRETREAT_AND_ACT_BY_A3R_VS_TCELL_MEMBRANES_ACT_MAST_CELL_UP	C7	0.752184	2.12054	0	0.00436684	0.06
GSE22140_HEALTHY_VS_ARTHRITIC_MOUSE_CD4_TCELL_DN	C7	0.491988	2.12054	0	0.00432135	0.06
GSE45365_NK_CELL_VS_CD11B_DC_MCMV_INFECTION_DN	C7	0.574584	2.11974	0	0.0042768	0.06
GSE19198_1H_VS_24H_IL21_TREATED_TCELL_DN	C7	0.615902	2.1194	0	0.00423316	0.06
GSE24726_WT_VS_E2_22_KO_PDC_DAY4_POST_DELETION_DN	C7	0.480109	2.11841	0	0.0041904	0.06
GSE46606_UNSTIM_VS_CD40L_IL2_IL5_1DAY_STIMULATED_IRF4_KO_BCELL_UP	C7	0.57641	2.11623	0	0.00457455	0.06
GSE15930_STIM_VS_STIM_AND_IL12_48H_CD8_T_CELL_UP	C7	0.487179	2.11543	0	0.00444718	0.02
GSE11864_CSF1_PAM3CYS_VS_CSF1_IFNG_PAM3CYS_IN_MAC_DN	C7	0.661219	2.115	0	0.00404289	0.02
GSE31622_WT_VS_KLF3_KO_BCELL_DN	C7	0.489958	2.11386	0	0.0049511	0.06
GSE22886_NAIVE_VS_IGG_IGA_MEMORY_BCELL_DN	C7	0.567684	2.11311	0	0.00733019	0.04
GSE27241_CTRL_VS_DIGOXIN_TREATED_CD4_TCELL_IN_TH17_POLARIZING_CONDITIONS_DN	C7	0.538601	2.11259	0.04	0.0054715	0.06
GSE30971_WBP7_HET_VS_KO_MACROPHAGE_2H_LPS_STIM_DN	C7	0.54957	2.11163	0	0.00541838	0.06
GSE43955_1H_VS_60H_ACT_CD4_TCELL_UP	C7	0.476395	2.10989	0	0.00536628	0.06
GSE19401_UNSTIM_VS_PAM2CSK4_STIM_FOLLICULAR_DC_DN	C7	0.539618	2.10976	0.0434783	0.00531517	0.06
GSE36527_CD69_NEG_VS_POS_TREG_CD62L_LOS_KLRG1_NEG_UP	C7	0.61235	2.1093	0	0.00526503	0.06
GSE41176_WT_VS_TAK1_KO_ANTI_IGM_STIM_BCELL_6H_DN	C7	0.614866	2.10914	0	0.00521583	0.06
GSE23502_WT_VS_HDC_KO_MYELOID_DERIVED_SUPPRESSOR_CELL_BM_DN	C7	0.548995	2.10842	0	0.00516753	0.06
GSE42021_CD24HI_VS_CD24INT_TCONV_THYMUS_DN	C7	0.549092	2.10687	0	0.00512012	0.06
GSE21546_UNSTIM_VS_ANTI_CD3_STIM_ELK1_KO_DP_THYMOCYTES_UP	C7	0.672288	2.1058	0	0.00507358	0.06
GSE9960_GRAM_NEG_VS_GRAM_POS_SEPSIS_PBMC_UP	C7	0.526051	2.10321	0	0.00502787	0.06
GSE25123_CTRL_VS_IL4_STIM_MACROPHAGE_UP	C7	0.449716	2.10154	0	0.00517318	0.06
GSE29164_UNTREATED_VS_CD8_TCELL_TREATED_MELANOMA_DAY7_UP	C7	0.604806	2.10139	0	0.0051274	0.06
GSE26030_UNSTIM_VS_RESTIM_TH1_DAY5_POST_POLARIZATION_DN	C7	0.487043	2.09995	0	0.00508242	0.06
GSE9988_LOW_LPS_VS_VEHICLE_TREATED_MONOCYTE_DN	C7	0.532066	2.09989	0	0.00837142	0.06
GSE27859_MACROPHAGE_VS_CD11C_INT_F480_HI_MACROPHAGE_DN	C7	0.462268	2.09928	0	0.00503823	0.06
GSE40274_GATA1_VS_FOXP3_AND_GATA1_TRANSDUCED_ACTIVATED_CD4_TCELL_UP	C7	0.553137	2.09914	0	0.00499479	0.06
GSE46143_CTRL_VS_LMP2A_TRANSDUCED_CD10_POS_GC_BCELL_DN	C7	0.400564	2.09888	0	0.0049521	0.06
GSE21360_PRIMARY_VS_QUATERNARY_MEMORY_CD8_TCELL_UP	C7	0.629286	2.09824	0	0.00491014	0.06
GSE7219_WT_VS_NIK_NFKB2_KO_DC_UP	C7	0.605127	2.0979	0	0.0052269	0.06
GSE7509_DC_VS_MONOCYTE_DN	C7	0.543492	2.09771	0	0.00518335	0.06
GSE46606_UNSTIM_VS_CD40L_IL2_IL5_1DAY_STIMULATED_IRF4HIGH_SORTED_BCELL_DN	C7	0.491198	2.09771	0	0.00514051	0.06
GSE17721_LPS_VS_POLYIC_6H_BMDC_DN	C7	0.42344	2.09693	0	0.0106359	0.08
GSE19772_CTRL_VS_HCMV_INF_MONOCYTES_UP	C7	0.509733	2.09683	0	0.00509837	0.06
GSE26488_CTRL_VS_PEPTIDE_INJECTION_OT2_THYMOCYTE_DN	C7	0.570835	2.0968	0	0.00505692	0.06
GSE34392_ST2_KO_VS_WT_DAY8_LCMV_EFFECTOR_CD8_TCELL_DN	C7	0.641617	2.09586	0	0.00501614	0.06
GSE21360_NAIVE_VS_PRIMARY_MEMORY_CD8_TCELL_DN	C7	0.586146	2.09532	0	0.00532123	0.06
GSE23568_CTRL_TRANSDUCED_VS_WT_CD8_TCELL_UP	C7	0.558886	2.09433	0	0.005279	0.06
GSE25085_FETAL_BM_VS_ADULT_BM_SP4_THYMIC_IMPLANT_DN	C7	0.544333	2.0942	0	0.00523743	0.06
GSE10240_IL22_VS_IL22_AND_IL17_STIM_PRIMARY_BRONCHIAL_EPITHELIAL_CELLS_UP	C7	0.46484	2.09414	0	0.00519651	0.06
GSE40274_XBP1_VS_FOXP3_AND_XBP1_TRANSDUCED_ACTIVATED_CD4_TCELL_UP	C7	0.598946	2.09288	0	0.00515623	0.06
GSE22886_TCELL_VS_BCELL_NAIVE_UP	C7	0.562613	2.09242	0	0.00992683	0.08
GSE37533_UNTREATED_VS_PIOGLIZATONE_TREATED_CD4_TCELL_PPARG1_AND_FOXP3_TRASDUCED_UP	C7	0.559502	2.09131	0	0.00545087	0.08
GSE22140_HEALTHY_VS_ARTHRITIC_MOUSE_CD4_TCELL_UP	C7	0.561701	2.09101	0	0.00540926	0.08
GSE41867_NAIVE_VS_DAY30_LCMV_CLONE13_EXHAUSTED_CD8_TCELL_UP	C7	0.608647	2.09062	0	0.00536828	0.08
GSE41176_WT_VS_TAK1_KO_ANTI_IGM_STIM_BCELL_3H_DN	C7	0.49846	2.09057	0	0.00532792	0.08
GSE21360_NAIVE_VS_SECONDARY_MEMORY_CD8_TCELL_UP	C7	0.579275	2.09044	0	0.00528816	0.08
GSE3982_BCELL_VS_CENT_MEMORY_CD4_TCELL_UP	C7	0.609622	2.08985	0	0.0093064	0.08
GSE42021_TREG_VS_TCONV_PLN_UP	C7	0.68613	2.08973	0.0454545	0.00524899	0.08
GSE21546_WT_VS_SAP1A_KO_DP_THYMOCYTES_UP	C7	0.689863	2.08942	0.0454545	0.00521039	0.08
GSE41087_WT_VS_FOXP3_MUT_ANTI_CD3_CD28_STIM_CD4_TCELL_UP	C7	0.627464	2.08894	0	0.00544046	0.08
GSE34156_UNTREATED_VS_6H_NOD2_LIGAND_TREATED_MONOCYTE_DN	C7	0.580729	2.08794	0	0.00555541	0.08
GSE2706_LPS_VS_R848_AND_LPS_8H_STIM_DC_UP	C7	0.545715	2.08773	0	0.00875897	0.08
GSE17186_NAIVE_VS_CD21LOW_TRANSITIONAL_BCELL_UP	C7	0.489549	2.08715	0	0.00551544	0.08
GSE28737_WT_VS_BCL6_KO_FOLLICULAR_BCELL_DN	C7	0.48198	2.08607	0	0.0056282	0.08
GSE42724_MEMORY_VS_B1_BCELL_DN	C7	0.610339	2.08533	0	0.00558829	0.08
GSE24026_PD1_LIGATION_VS_CTRL_IN_ACT_TCELL_LINE_UP	C7	0.537027	2.08493	0	0.00827236	0.08
GSE26290_CTRL_VS_AKT_INHIBITOR_TREATED_ANTI_CD3_AND_IL2_STIM_CD8_TCELL_DN	C7	0.524158	2.08492	0	0.00554893	0.08
GSE33425_CD161_INT_VS_NEG_CD8_TCELL_UP	C7	0.400462	2.08116	0	0.00581405	0.08
GSE43955_TH0_VS_TGFB_IL6_IL23_TH17_ACT_CD4_TCELL_52H_UP	C7	0.440883	2.07906	0	0.00577367	0.08
GSE41867_LCMV_ARMSTRONG_VS_CLONE13_DAY15_EFFECTOR_CD8_TCELL_UP	C7	0.403395	2.07852	0	0.00598716	0.08
GSE40274_CTRL_VS_XBP1_TRANSDUCED_ACTIVATED_CD4_TCELL_UP	C7	0.652869	2.0784	0	0.00594615	0.08
GSE40274_CTRL_VS_SATB1_TRANSDUCED_ACTIVATED_CD4_TCELL_UP	C7	0.527891	2.07715	0	0.0059057	0.08
GSE9988_LPS_VS_VEHICLE_TREATED_MONOCYTE_DN	C7	0.559348	2.07693	0	0.00783697	0.08
GSE27670_BLIMP1_VS_LMP1_TRANSDUCED_GC_BCELL_UP	C7	0.594376	2.07665	0	0.00600974	0.08
GSE43955_TH0_VS_TGFB_IL6_IL23_TH17_ACT_CD4_TCELL_52H_DN	C7	0.451306	2.07641	0	0.0059694	0.08
GSE6259_DEC205_POS_DC_VS_CD8_TCELL_UP	C7	0.433898	2.07619	0	0.00744512	0.08
GSE21033_CTRL_VS_POLYIC_STIM_DC_24H_UP	C7	0.593133	2.07589	0	0.00592961	0.08
GSE2770_TGFB_AND_IL4_VS_IL12_TREATED_ACT_CD4_TCELL_6H_UP	C7	0.60428	2.0758	0	0.00709059	0.08
GSE3982_BCELL_VS_EFF_MEMORY_CD4_TCELL_UP	C7	0.528622	2.07549	0	0.00676829	0.08
GSE36826_WT_VS_IL1R_KO_SKIN_UP	C7	0.57124	2.07481	0	0.00589034	0.08
GSE19923_E2A_KO_VS_HEB_AND_E2A_KO_DP_THYMOCYTE_UP	C7	0.481407	2.07433	0	0.00599173	0.08
GSE13484_12H_VS_3H_YF17D_VACCINE_STIM_PBMC_UP	C7	0.408093	2.07329	0	0.00832955	0.1
GSE42088_UNINF_VS_LEISHMANIA_INF_DC_2H_DN	C7	0.510468	2.07203	0	0.00623461	0.08
GSE9650_EXHAUSTED_VS_MEMORY_CD8_TCELL_DN	C7	0.41722	2.07122	0	0.00798248	0.1
GSE22611_NOD2_VS_CTRL_TRANSDUCED_HEK293T_CELL_DN	C7	0.493344	2.07074	0	0.00619413	0.08
GSE30971_WBP7_HET_VS_KO_MACROPHAGE_2H_LPS_STIM_UP	C7	0.5779	2.06974	0	0.00615416	0.08
GSE22589_HEALTHY_VS_HIV_INFECTED_DC_DN	C7	0.536113	2.06901	0	0.00625127	0.08
GSE23925_LIGHT_ZONE_VS_NAIVE_BCELL_UP	C7	0.486122	2.06877	0	0.00621146	0.08
GSE3039_NKT_CELL_VS_ALPHAALPHA_CD8_TCELL_DN	C7	0.690769	2.06876	0	0.00766318	0.1
GSE12845_IGD_NEG_BLOOD_VS_NAIVE_TONSIL_BCELL_UP	C7	0.408223	2.06867	0	0.00736845	0.1
GSE24634_TEFF_VS_TCONV_DAY5_IN_CULTURE_DN	C7	0.523959	2.06845	0	0.00709554	0.1
GSE21546_SAP1A_KO_VS_SAP1A_KO_AND_ELK1_KO_ANTI_CD3_STIM_DP_THYMOCYTES_DN	C7	0.569913	2.0666	0	0.00617214	0.08
GSE34515_CD16_NEG_MONOCYTE_VS_DC_UP	C7	0.588897	2.06646	0	0.00613332	0.08
GSE42021_TREG_PLN_VS_TREG_PRECURSORS_THYMUS_DN	C7	0.643117	2.06562	0.0476191	0.00609499	0.08
GSE15330_HSC_VS_LYMPHOID_PRIMED_MULTIPOTENT_PROGENITOR_UP	C7	0.49758	2.06415	0	0.00605713	0.08
GSE22025_UNTREATED_VS_PROGESTERONE_TREATED_CD4_TCELL_DN	C7	0.399175	2.06391	0	0.00601974	0.08
GSE32164_ALTERNATIVELY_ACT_M2_VS_CMYC_INHIBITED_MACROPHAGE_UP	C7	0.587266	2.06382	0	0.00598281	0.08
GSE25677_MPL_VS_R848_STIM_BCELL_DN	C7	0.57815	2.06358	0	0.00594633	0.08
GSE19401_PAM2CSK4_VS_RETINOIC_ACID_AND_PAM2CSK4_STIM_FOLLICULAR_DC_DN	C7	0.569733	2.0634	0	0.00591029	0.08
GSE22935_WT_VS_MYD88_KO_MACROPHAGE_UP	C7	0.662432	2.0632	0	0.00600817	0.08
GSE19198_CTRL_VS_IL21_TREATED_TCELL_6H_UP	C7	0.628772	2.06241	0	0.00597219	0.08
GSE5679_RARA_AGONIST_AM580_VS_AM580_AND_ROSIGLITAZONE_TREATED_DC_DN	C7	0.605313	2.06181	0	0.0106998	0.1
GSE32986_UNSTIM_VS_GMCSF_AND_CURDLAN_LOWDOSE_STIM_DC_DN	C7	0.565363	2.06167	0	0.00593664	0.08
GSE3337_4H_VS_16H_IFNG_IN_CD8POS_DC_DN	C7	0.585318	2.06158	0	0.0103309	0.1
GSE2405_0H_VS_12H_A_PHAGOCYTOPHILUM_STIM_NEUTROPHIL_UP	C7	0.665236	2.0609	0	0.00998649	0.1
GSE23568_ID3_KO_VS_WT_CD8_TCELL_DN	C7	0.620325	2.05993	0	0.00590151	0.08
GSE7764_IL15_NK_CELL_24H_VS_SPLENOCYTE_DN	C7	0.552178	2.05874	0	0.00966435	0.1
GSE37534_UNTREATED_VS_GW1929_TREATED_CD4_TCELL_PPARG1_AND_FOXP3_TRASDUCED_UP	C7	0.488475	2.05856	0	0.0058668	0.08
GSE10273_HIGH_VS_LOW_IL7_TREATED_IRF4_8_NULL_PRE_BCELL_DN	C7	0.52718	2.05846	0	0.00583249	0.08
GSE22886_DAY0_VS_DAY7_MONOCYTE_IN_CULTURE_UP	C7	0.65293	2.05804	0	0.00936234	0.1
GSE2770_IL12_AND_TGFB_ACT_VS_ACT_CD4_TCELL_2H_UP	C7	0.445207	2.05786	0	0.00907863	0.1
GSE22196_HEALTHY_VS_OBESE_MOUSE_SKIN_GAMMADELTA_TCELL_UP	C7	0.6271	2.05782	0	0.00579858	0.08
GSE45365_WT_VS_IFNAR_KO_CD8A_DC_MCMV_INFECTION_UP	C7	0.440165	2.05755	0	0.0058882	0.08
GSE41867_DAY6_EFFECTOR_VS_DAY30_EXHAUSTED_CD8_TCELL_LCMV_CLONE13_UP	C7	0.618995	2.05743	0	0.00585436	0.08
GSE41867_MEMORY_VS_EXHAUSTED_CD8_TCELL_DAY30_LCMV_UP	C7	0.638975	2.05623	0	0.00594263	0.08
GSE17721_LPS_VS_PAM3CSK4_16H_BMDC_UP	C7	0.48813	2.05555	0	0.0100907	0.1
GSE22886_NAIVE_BCELL_VS_DC_DN	C7	0.579604	2.05505	0	0.00980244	0.1
GSE42724_MEMORY_BCELL_VS_PLASMABLAST_UP	C7	0.502024	2.05498	0	0.00602991	0.08
GSE44732_UNSTIM_VS_IL27_STIM_IMATURE_DC_DN	C7	0.538812	2.05354	0	0.0061162	0.08
GSE34156_NOD2_LIGAND_VS_TLR1_TLR2_LIGAND_6H_TREATED_MONOCYTE_UP	C7	0.541192	2.05235	0.0454545	0.00608183	0.08
GSE17322_CD103_POS_VS_CD11B_HIGH_LUNG_DC_UP	C7	0.442649	2.05171	0	0.00604786	0.08
GSE41867_DAY6_EFFECTOR_VS_DAY30_MEMORY_CD8_TCELL_LCMV_ARMSTRONG_DN	C7	0.503176	2.0516	0	0.00601426	0.08
GSE30083_SP3_VS_SP4_THYMOCYTE_DN	C7	0.639934	2.05138	0	0.00953015	0.1
GSE42021_TREG_PLN_VS_CD24INT_TREG_THYMUS_UP	C7	0.460914	2.05131	0	0.00610175	0.08
GSE37533_PPARG2_FOXP3_VS_FOXP3_TRANSDUCED_CD4_TCELL_DN	C7	0.681432	2.05087	0.0454545	0.00606822	0.08
GSE26912_TUMORICIDAL_VS_CTRL_MACROPHAGE_DN	C7	0.487359	2.05085	0	0.00603506	0.08
GSE5679_PPARG_LIGAND_ROSIGLITAZONE_VS_ROSIGLITAZONE_AND_RARA_AGONIST_AM580_TREATED_DC_UP	C7	0.513791	2.05002	0	0.00927257	0.1
GSE21670_STAT3_KO_VS_WT_CD4_TCELL_UP	C7	0.584816	2.04919	0	0.00600226	0.08
GSE33374_CD8_ALPHAALPHA_VS_ALPHABETA_CD161_HIGH_TCELL_DN	C7	0.530425	2.04833	0	0.00596982	0.08
GSE36888_UNTREATED_VS_IL2_TREATED_TCELL_6H_UP	C7	0.632301	2.0467	0	0.00593772	0.08
GSE7831_UNSTIM_VS_CPG_STIM_PDC_1H_UP	C7	0.546766	2.0458	0	0.00590597	0.08
GSE36888_UNTREATED_VS_IL2_TREATED_STAT5_AB_KNOCKIN_TCELL_17H_UP	C7	0.503569	2.04551	0	0.00587455	0.08
GSE25677_MPL_VS_MPL_AND_R848_STIM_BCELL_UP	C7	0.481249	2.04523	0	0.00584347	0.08
GSE15330_LYMPHOID_MULTIPOTENT_VS_MEGAKARYOCYTE_ERYTHROID_PROGENITOR_IKAROS_KO_DN	C7	0.624446	2.04515	0	0.00581272	0.08
GSE24292_WT_VS_PPARG_KO_MACROPHAGE_DN	C7	0.52094	2.0436	0	0.00589829	0.08
GSE33424_CD161_INT_VS_NEG_CD8_TCELL_UP	C7	0.619546	2.04349	0.0384615	0.00586757	0.08
GSE5589_LPS_VS_LPS_AND_IL10_STIM_IL10_KO_MACROPHAGE_45MIN_DN	C7	0.630985	2.04344	0	0.00902856	0.1
GSE17301_ACD3_ACD28_VS_ACD3_ACD28_AND_IFNA2_STIM_CD8_TCELL_DN	C7	0.513129	2.04332	0	0.00583717	0.08
GSE37301_HEMATOPOIETIC_STEM_CELL_VS_RAG2_KO_NK_CELL_DN	C7	0.524155	2.04304	0	0.00580708	0.08
GSE9988_ANTI_TREM1_AND_LPS_VS_VEHICLE_TREATED_MONOCYTES_DN	C7	0.604812	2.04298	0	0.00879706	0.1
GSE43955_1H_VS_42H_ACT_CD4_TCELL_WITH_TGFB_IL6_UP	C7	0.41324	2.04291	0	0.0057773	0.08
GSE7568_IL4_TGFB_DEXAMETHASONE_VS_IL4_TGFB_TREATED_MACROPHAGE_DN	C7	0.524323	2.04285	0	0.00574782	0.08
GSE46606_IRF4HIGH_VS_WT_CD40L_IL2_IL5_DAY3_STIMULATED_BCELL_DN	C7	0.524222	2.04249	0	0.00590509	0.08
GSE16697_CD4_TCELL_VS_TFH_CD4_TCELL_UP	C7	0.541316	2.04228	0	0.00598285	0.08
GSE25123_WT_VS_PPARG_KO_MACROPHAGE_DN	C7	0.499309	2.04206	0.0384615	0.00595279	0.08
GSE6674_UNSTIM_VS_CPG_STIM_BCELL_UP	C7	0.521148	2.04205	0	0.00592303	0.08
GSE9316_IL6_KO_VS_IFNG_KO_INVIVO_EXPANDED_CD4_TCELL_DN	C7	0.584541	2.0419	0	0.00589356	0.08
GSE26495_NAIVE_VS_PD1LOW_CD8_TCELL_DN	C7	0.668213	2.04179	0	0.00857713	0.1
GSE22601_IMMATURE_CD4_SINGLE_POSITIVE_VS_CD4_SINGLE_POSITIVE_THYMOCYTE_UP	C7	0.429415	2.04165	0	0.00836793	0.1
GSE360_CTRL_VS_T_GONDII_MAC_UP	C7	0.451846	2.04084	0	0.00869812	0.1
GSE42088_2H_VS_24H_LEISHMANIA_INF_DC_UP	C7	0.615263	2.04084	0	0.00586438	0.08
GSE28726_NAIVE_VS_ACTIVATED_CD4_TCELL_UP	C7	0.509435	2.04017	0	0.00583549	0.08
GSE4590_SMALL_VS_LARGE_PRE_BCELL_UP	C7	0.617585	2.03988	0	0.00580689	0.08
GSE19198_CTRL_VS_IL21_TREATED_TCELL_24H_DN	C7	0.481277	2.03955	0	0.00577856	0.08
GSE2770_IL4_ACT_VS_ACT_CD4_TCELL_6H_DN	C7	0.421185	2.03929	0	0.00849584	0.1
GSE40666_NAIVE_VS_EFFECTOR_CD8_TCELL_WITH_IFNA_STIM_90MIN_UP	C7	0.504996	2.0371	0	0.00630278	0.1
GSE32986_GMCSF_VS_GMCSF_AND_CURDLAN_LOWDOSE_STIM_DC_UP	C7	0.491233	2.03562	0	0.00665972	0.1
GSE24726_WT_VS_E2_2_KO_PDC_DN	C7	0.445484	2.03429	0	0.0066277	0.1
GSE19888_ADENOSINE_A3R_INH_VS_ACT_WITH_INHIBITOR_PRETREATMENT_IN_MAST_CELL_UP	C7	0.670041	2.03307	0.0384615	0.00659599	0.1
GSE26488_WT_VS_VP16_TRANSGENIC_HDAC7_KO_DOUBLE_POSITIVE_THYMOCYTE_DN	C7	0.574504	2.03297	0	0.00656458	0.1
GSE23568_ID3_TRANSDUCED_VS_ID3_KO_CD8_TCELL_DN	C7	0.526176	2.03289	0	0.00653347	0.1
GSE9960_GRAM_POS_VS_GRAM_NEG_AND_POS_SEPSIS_PBMC_UP	C7	0.390268	2.03159	0.0384615	0.00679046	0.12
GSE26890_CXCR1_NEG_VS_POS_EFFECTOR_CD8_TCELL_UP	C7	0.614387	2.03129	0.0416667	0.00675858	0.12
GSE30971_CTRL_VS_LPS_STIM_MACROPHAGE_WBP7_KO_2H_DN	C7	0.601263	2.0305	0	0.00692609	0.12
GSE42088_UNINF_VS_LEISHMANIA_INF_DC_24H_UP	C7	0.512408	2.0301	0	0.00689387	0.12
GSE29949_CD8_NEG_DC_SPLEEN_VS_CD8_POS_DC_SPLEEN_DN	C7	0.430361	2.02931	0	0.00686196	0.12
GSE22886_NAIVE_VS_IGM_MEMORY_BCELL_DN	C7	0.60991	2.02818	0	0.00830275	0.1
GSE2770_TGFB_AND_IL4_ACT_VS_ACT_CD4_TCELL_48H_UP	C7	0.467932	2.02817	0	0.00811825	0.1
GSE40274_FOXP3_VS_FOXP3_AND_PBX1_TRANSDUCED_ACTIVATED_CD4_TCELL_UP	C7	0.599314	2.02816	0	0.00693244	0.12
GSE5099_CLASSICAL_M1_VS_ALTERNATIVE_M2_MACROPHAGE_UP	C7	0.561572	2.02776	0	0.00794176	0.1
GSE5589_UNSTIM_VS_45MIN_LPS_AND_IL6_STIM_MACROPHAGE_UP	C7	0.447362	2.02718	0	0.00777279	0.1
GSE46606_DAY1_VS_DAY3_CD40L_IL2_IL5_STIMULATED_IRF4HIGH_BCELL_DN	C7	0.536396	2.02711	0	0.00690064	0.12
GSE14415_INDUCED_VS_NATURAL_TREG_UP	C7	0.485923	2.02675	0	0.00686913	0.12
GSE22886_NAIVE_CD4_TCELL_VS_DC_DN	C7	0.564406	2.02668	0	0.00761086	0.1
GSE23505_UNTREATED_VS_4DAY_IL6_IL1_IL23_TREATED_CD4_TCELL_UP	C7	0.439208	2.0265	0	0.00683791	0.12
GSE1791_CTRL_VS_NEUROMEDINU_IN_T_CELL_LINE_3H_UP	C7	0.547422	2.02577	0	0.00745553	0.1
GSE360_DC_VS_MAC_L_DONOVANI_DN	C7	0.490193	2.02545	0	0.00730642	0.1
GSE9988_LPS_VS_CTRL_TREATED_MONOCYTE_DN	C7	0.520093	2.02511	0	0.00716316	0.1
GSE32986_UNSTIM_VS_CURDLAN_LOWDOSE_STIM_DC_DN	C7	0.482513	2.02482	0	0.00680697	0.12
GSE22601_CD4_SINGLE_POSITIVE_VS_CD8_SINGLE_POSITIVE_THYMOCYTE_DN	C7	0.453207	2.0245	0	0.00702541	0.1
GSE7348_LPS_VS_TOLERIZED_AND_LPS_STIM_MACROPHAGE_DN	C7	0.543923	2.02324	0	0.0067763	0.12
GSE35825_UNTREATED_VS_IFNA_STIM_MACROPHAGE_DN	C7	0.537352	2.02318	0	0.00674592	0.12
GSE40277_GATA1_AND_SATB1_TRANSDUCED_VS_CTRL_CD4_TCELL_UP	C7	0.572587	2.02297	0	0.0067158	0.12
GSE28737_WT_VS_BCL6_HET_FOLLICULAR_BCELL_DN	C7	0.551444	2.02226	0	0.00668596	0.12
GSE36888_STAT5_AB_KNOCKIN_VS_WT_TCELL_IL2_TREATED_6H_UP	C7	0.468529	2.02167	0	0.00665637	0.12
GSE37416_12H_VS_24H_F_TULARENSIS_LVS_NEUTROPHIL_UP	C7	0.580748	2.02149	0	0.00689285	0.1
GSE42088_UNINF_VS_LEISHMANIA_INF_DC_4H_UP	C7	0.485155	2.01976	0	0.00662705	0.12
GSE40666_UNTREATED_VS_IFNA_STIM_STAT4_KO_EFFECTOR_CD8_TCELL_90MIN_UP	C7	0.526481	2.01971	0	0.00659798	0.12
GSE26030_TH1_VS_TH17_DAY5_POST_POLARIZATION_UP	C7	0.578017	2.01962	0.04	0.00656917	0.12
GSE18893_TCONV_VS_TREG_2H_CULTURE_DN	C7	0.516569	2.01879	0	0.00663323	0.12
GSE15624_3H_VS_6H_HALOFUGINONE_TREATED_CD4_TCELL_UP	C7	0.533747	2.01873	0	0.00660451	0.12
GSE22282_HYPOXIA_VS_NORMOXIA_MYELOID_DC_UP	C7	0.448884	2.01835	0	0.00657604	0.12
GSE19923_E2A_KO_VS_E2A_AND_HEB_KO_DP_THYMOCYTE_DN	C7	0.477283	2.01756	0	0.00654782	0.12
GSE36888_UNTREATED_VS_IL2_TREATED_STAT5_AB_KNOCKIN_TCELL_2H_UP	C7	0.567042	2.01666	0.0384615	0.00661321	0.12
GSE21360_NAIVE_VS_SECONDARY_MEMORY_CD8_TCELL_DN	C7	0.58343	2.01538	0	0.00658507	0.12
GSE43863_TFH_VS_LY6C_LOW_CXCR5NEG_EFFECTOR_CD4_TCELL_UP	C7	0.51097	2.01455	0	0.00655717	0.12
GSE6259_FLT3L_INDUCED_33D1_POS_DC_VS_CD8_TCELL_DN	C7	0.572875	2.01443	0	0.00715881	0.12
GSE41176_UNSTIM_VS_ANTI_IGM_STIM_BCELL_1H_DN	C7	0.641471	2.01382	0	0.0065295	0.12
GSE40274_CTRL_VS_GATA1_TRANSDUCED_ACTIVATED_CD4_TCELL_UP	C7	0.6418	2.01338	0	0.00650207	0.12
GSE45365_NK_CELL_VS_CD8_TCELL_MCMV_INFECTION_UP	C7	0.533899	2.01243	0	0.00647486	0.12
GSE43260_BTLA_POS_VS_NEG_INTRATUMORAL_CD8_TCELL_UP	C7	0.415949	2.01214	0.0357143	0.00644788	0.12
GSE21360_TERTIARY_VS_QUATERNARY_MEMORY_CD8_TCELL_UP	C7	0.527109	2.01168	0	0.00642113	0.12
GSE37533_PPARG1_FOXP3_VS_PPARG2_FOXP3_TRANSDUCED_CD4_TCELL_PIOGLITAZONE_TREATED_DN	C7	0.649555	2.01111	0.0476191	0.00657418	0.12
GSE19198_1H_VS_24H_IL21_TREATED_TCELL_UP	C7	0.617533	2.011	0	0.00654713	0.12
GSE37532_WT_VS_PPARG_KO_VISCERAL_ADIPOSE_TISSUE_TCONV_UP	C7	0.525535	2.0108	0	0.00652029	0.12
GSE360_L_DONOVANI_VS_B_MALAYI_HIGH_DOSE_MAC_DN	C7	0.498826	2.00951	0	0.0091869	0.16
GSE15735_CTRL_VS_HDAC_INHIBITOR_TREATED_CD4_TCELL_2H_UP	C7	0.551102	2.0094	0	0.00649368	0.12
GSE3720_LPS_VS_PMA_STIM_VD1_GAMMADELTA_TCELL_DN	C7	0.47306	2.00905	0	0.00902284	0.16
GSE22601_DOUBLE_NEGATIVE_VS_CD4_SINGLE_POSITIVE_THYMOCYTE_DN	C7	0.43567	2.00836	0	0.00886455	0.16
GSE28726_ACT_CD4_TCELL_VS_ACT_NKTCELL_DN	C7	0.401444	2.00797	0	0.00655388	0.12
GSE22601_DOUBLE_POSITIVE_VS_CD8_SINGLE_POSITIVE_THYMOCYTE_UP	C7	0.581738	2.00732	0	0.00871171	0.16
GSE22886_NAIVE_CD8_TCELL_VS_NEUTROPHIL_UP	C7	0.406652	2.00652	0	0.00856405	0.16
GSE339_CD4POS_VS_CD4CD8DN_DC_UP	C7	0.450963	2.0063	0	0.00842132	0.16
GSE43863_TFH_VS_LY6C_LOW_CXCR5NEG_EFFECTOR_CD4_TCELL_DN	C7	0.541351	2.00628	0	0.00652735	0.12
GSE12392_CD8A_POS_VS_NEG_SPLEEN_IFNB_KO_DC_DN	C7	0.429476	2.00608	0	0.00650103	0.12
GSE21546_UNSTIM_VS_ANTI_CD3_STIM_SAP1A_KO_AND_ELK1_KO_DP_THYMOCYTES_UP	C7	0.535468	2.00594	0	0.00647492	0.12
GSE15930_STIM_VS_STIM_AND_IFNAB_48H_CD8_T_CELL_UP	C7	0.425892	2.00562	0	0.00828327	0.16
GSE46242_TH1_VS_ANERGIC_TH1_CD4_TCELL_WITH_EGR2_DELETED_UP	C7	0.514862	2.00552	0	0.00644902	0.12
GSE42021_TCONV_PLN_VS_TREG_PRECURSORS_THYMUS_DN	C7	0.474352	2.00551	0	0.00642332	0.12
GSE7219_WT_VS_NIK_NFKB2_KO_DC_DN	C7	0.558706	2.0055	0	0.00639784	0.12
GSE8685_IL2_STARVED_VS_IL2_ACT_IL2_STARVED_CD4_TCELL_UP	C7	0.471704	2.00549	0	0.00637255	0.12
GSE2770_TGFB_AND_IL4_ACT_VS_ACT_CD4_TCELL_48H_DN	C7	0.545045	2.00547	0	0.00814967	0.16
GSE24634_TREG_VS_TCONV_POST_DAY5_IL4_CONVERSION_DN	C7	0.660349	2.00508	0	0.0080203	0.16
GSE40685_TREG_VS_FOXP3_KO_TREG_PRECURSOR_UP	C7	0.669297	2.0048	0	0.00643348	0.12
GSE39556_CD8A_DC_VS_NK_CELL_MOUSE_3H_POST_POLYIC_INJ_DN	C7	0.503154	2.00476	0	0.00640825	0.12
GSE5679_PPARG_LIGAND_ROSIGLITAZONE_VS_RARA_AGONIST_AM580_TREATED_DC_DN	C7	0.594191	2.00465	0	0.00789499	0.16
GSE17721_PAM3CSK4_VS_GADIQUIMOD_4H_BMDC_DN	C7	0.539745	2.00451	0	0.00777353	0.16
GSE22432_CDC_VS_COMMON_DC_PROGENITOR_UP	C7	0.526796	2.00406	0	0.00638322	0.12
GSE3982_NEUTROPHIL_VS_EFF_MEMORY_CD4_TCELL_UP	C7	0.546472	2.00327	0	0.00765575	0.16
GSE41867_NAIVE_VS_DAY8_LCMV_CLONE13_EFFECTOR_CD8_TCELL_UP	C7	0.472523	2.00317	0	0.00656205	0.14
GSE17721_CTRL_VS_POLYIC_4H_BMDC_DN	C7	0.554139	2.00296	0	0.00754148	0.16
GSE12845_IGD_NEG_BLOOD_VS_PRE_GC_TONSIL_BCELL_UP	C7	0.425849	2.00194	0	0.00743058	0.16
GSE17580_UNINFECTED_VS_S_MANSONI_INF_TEFF_DN	C7	0.534669	2.00185	0	0.00732289	0.16
GSE40274_CTRL_VS_LEF1_TRANSDUCED_ACTIVATED_CD4_TCELL_UP	C7	0.544058	2.0018	0	0.00653662	0.14
GSE32164_RESTING_DIFFERENTIATED_VS_CMYC_INHIBITED_MACROPHAGE_DN	C7	0.559469	2.00097	0	0.00651138	0.14
GSE16385_ROSIGLITAZONE_IL4_VS_IFNG_TNF_STIM_MACROPHAGE_UP	C7	0.530342	2.00071	0	0.00657155	0.14
GSE19825_CD24LOW_VS_IL2RA_HIGH_DAY3_EFF_CD8_TCELL_UP	C7	0.546006	1.99971	0	0.00721827	0.16
GSE21360_PRIMARY_VS_TERTIARY_MEMORY_CD8_TCELL_UP	C7	0.413516	1.99931	0	0.006628	0.14
GSE24726_WT_VS_E2_2_KO_PDC_DAY4_POST_DELETION_UP	C7	0.485631	1.99879	0	0.0066027	0.14
GSE40274_HELIOS_VS_FOXP3_AND_HELIOS_TRANSDUCED_ACTIVATED_CD4_TCELL_UP	C7	0.505771	1.99844	0	0.00657759	0.14
GSE22033_UNTREATED_VS_ROSIGLITAZONE_TREATED_MEF_DN	C7	0.418501	1.99832	0	0.00655268	0.14
GSE1460_DP_THYMOCYTE_VS_NAIVE_CD4_TCELL_ADULT_BLOOD_DN	C7	0.441555	1.99694	0	0.00711661	0.16
GSE3039_CD4_TCELL_VS_B1_BCELL_DN	C7	0.586729	1.9966	0	0.00701777	0.16
GSE46606_UNSTIM_VS_CD40L_IL2_IL5_1DAY_STIMULATED_IRF4MID_SORTED_BCELL_UP	C7	0.40201	1.99641	0	0.00674694	0.14
GSE25146_UNSTIM_VS_HELIOBACTER_PYLORI_LPS_STIM_AGS_CELL_DN	C7	0.475912	1.99602	0	0.00680372	0.14
GSE7768_OVA_ALONE_VS_OVA_WITH_MPL_IMMUNIZED_MOUSE_WHOLE_SPLEEN_6H_DN	C7	0.549007	1.99523	0	0.00677823	0.14
GSE37301_PRO_BCELL_VS_GRANULOCYTE_MONOCYTE_PROGENITOR_DN	C7	0.501877	1.99413	0	0.00675294	0.14
GSE36527_CD62L_HIGH_VS_CD62L_LOW_TREG_CD69_NEG_KLRG1_NEG_UP	C7	0.500378	1.99412	0.0434783	0.00672784	0.14
GSE30083_SP2_VS_SP4_THYMOCYTE_DN	C7	0.682508	1.9941	0	0.00692163	0.16
GSE42021_TCONV_PLN_VS_CD24HI_TCONV_THYMUS_UP	C7	0.586281	1.99392	0	0.00670292	0.14
GSE37416_0H_VS_48H_F_TULARENSIS_LVS_NEUTROPHIL_UP	C7	0.547911	1.99378	0	0.0068281	0.16
GSE6092_IFNG_VS_IFNG_AND_B_BURGDORFERI_INF_ENDOTHELIAL_CELL_DN	C7	0.610709	1.99377	0	0.00673706	0.16
GSE17301_ACD3_ACD28_VS_ACD3_ACD28_AND_IFNA5_STIM_CD8_TCELL_DN	C7	0.636572	1.99356	0	0.00667818	0.14
GSE7219_WT_VS_NIK_NFKB2_KO_LPS_AND_ANTI_CD40_STIM_DC_DN	C7	0.490887	1.99344	0	0.00665363	0.14
GSE37533_PPARG1_FOXP3_VS_FOXP3_TRANSDUCED_CD4_TCELL_DN	C7	0.713765	1.99313	0.0454545	0.00662926	0.14
GSE19198_1H_VS_6H_IL21_TREATED_TCELL_DN	C7	0.535806	1.99255	0	0.00660507	0.14
GSE43957_UNTREATED_VS_NACL_TREATED_ANTI_CD3_CD28_STIM_CD4_TCELL_DN	C7	0.425764	1.99162	0	0.00658105	0.14
GSE19888_ADENOSINE_A3R_ACT_VS_TCELL_MEMBRANES_ACT_IN_MAST_CELL_UP	C7	0.664124	1.99087	0	0.00663439	0.14
GSE22886_DAY0_VS_DAY1_MONOCYTE_IN_CULTURE_UP	C7	0.671733	1.99048	0	0.00720995	0.16
GSE25088_ROSIGLITAZONE_VS_IL4_AND_ROSIGLITAZONE_STIM_STAT6_KO_MACROPHAGE_DAY10_UP	C7	0.504045	1.98985	0	0.00661044	0.14
GSE17721_LPS_VS_GARDIQUIMOD_16H_BMDC_UP	C7	0.472503	1.98935	0	0.00711632	0.16
GSE36476_YOUNG_VS_OLD_DONOR_MEMORY_CD4_TCELL_40H_TSST_ACT_DN	C7	0.374152	1.98932	0	0.00702508	0.16
GSE22886_CD8_TCELL_VS_BCELL_NAIVE_UP	C7	0.607051	1.98791	0	0.00693616	0.16
GSE17721_PAM3CSK4_VS_CPG_12H_BMDC_DN	C7	0.477642	1.98787	0	0.00684945	0.16
GSE2770_TGFB_AND_IL4_VS_TGFB_AND_IL12_TREATED_ACT_CD4_TCELL_48H_DN	C7	0.47189	1.98755	0	0.00676489	0.16
GSE2770_IL12_VS_TGFB_AND_IL12_TREATED_ACT_CD4_TCELL_6H_DN	C7	0.388358	1.98705	0	0.00668239	0.16
GSE15330_WT_VS_IKAROS_KO_HSC_UP	C7	0.445304	1.98647	0	0.00658666	0.14
GSE32533_MIR17_KO_VS_MIR17_OVEREXPRESS_ACT_CD4_TCELL_DN	C7	0.533335	1.98625	0	0.00656305	0.14
GSE14415_NATURAL_TREG_VS_TCONV_UP	C7	0.569842	1.98624	0	0.00653961	0.14
GSE21033_1H_VS_24H_POLYIC_STIM_DC_DN	C7	0.444985	1.98616	0	0.00651634	0.14
GSE360_T_GONDII_VS_B_MALAYI_HIGH_DOSE_MAC_DN	C7	0.581078	1.98612	0	0.00660188	0.16
GSE3982_CTRL_VS_LPS_48H_DC_DN	C7	0.620007	1.9859	0	0.00652329	0.16
GSE36888_UNTREATED_VS_IL2_TREATED_TCELL_17H_DN	C7	0.564977	1.98577	0.04	0.00659805	0.16
GSE9988_ANTI_TREM1_AND_LPS_VS_CTRL_TREATED_MONOCYTES_DN	C7	0.514284	1.98466	0	0.00644654	0.16
GSE21546_WT_VS_SAP1A_KO_AND_ELK1_KO_DP_THYMOCYTES_UP	C7	0.480874	1.98429	0	0.00657474	0.16
GSE5589_LPS_VS_LPS_AND_IL10_STIM_MACROPHAGE_180MIN_UP	C7	0.549177	1.98423	0	0.00637158	0.16
GSE14908_RESTING_VS_HDM_STIM_CD4_TCELL_NONATOPIC_PATIENT_DN	C7	0.358859	1.98423	0	0.00655158	0.16
GSE11864_CSF1_IFNG_VS_CSF1_IFNG_PAM3CYS_IN_MAC_UP	C7	0.429429	1.98391	0	0.00629835	0.16
GSE7509_UNSTIM_VS_FCGRIIB_STIM_DC_DN	C7	0.710914	1.98386	0	0.0065286	0.16
GSE19888_ADENOSINE_A3R_INH_VS_TCELL_MEMBRANES_ACT_MAST_CELL_UP	C7	0.587044	1.9836	0.0416667	0.00658026	0.16
GSE40274_FOXP3_VS_FOXP3_AND_LEF1_TRANSDUCED_ACTIVATED_CD4_TCELL_UP	C7	0.496298	1.98306	0	0.00655733	0.16
GSE34156_UNTREATED_VS_6H_TLR1_TLR2_LIGAND_TREATED_MONOCYTE_UP	C7	0.700806	1.98193	0	0.00653456	0.16
GSE6259_CD4_TCELL_VS_CD8_TCELL_DN	C7	0.640962	1.98182	0	0.00622678	0.16
GSE24142_EARLY_THYMIC_PROGENITOR_VS_DN3_THYMOCYTE_DN	C7	0.50921	1.98174	0	0.00615681	0.16
GSE5099_DAY3_VS_DAY7_MCSF_TREATED_MACROPHAGE_UP	C7	0.511509	1.98133	0	0.0060884	0.16
GSE33162_HDAC3_KO_VS_HDAC3_KO_MACROPHAGE_DN	C7	0.371951	1.98122	0	0.00651195	0.16
GSE17721_0.5H_VS_8H_CPG_BMDC_DN	C7	0.514242	1.98073	0	0.00624711	0.16
GSE22140_HEALTHY_VS_ARTHRITIC_GERMFREE_MOUSE_CD4_TCELL_UP	C7	0.506708	1.98043	0	0.00648949	0.16
GSE3982_MEMORY_CD4_TCELL_VS_BCELL_DN	C7	0.605397	1.98018	0	0.0061792	0.16
GSE43955_1H_VS_60H_ACT_CD4_TCELL_WITH_TGFB_IL6_UP	C7	0.428305	1.98009	0	0.00646719	0.16
GSE34006_WT_VS_A2AR_KO_TREG_DN	C7	0.525349	1.97995	0.0476191	0.00644504	0.16
GSE3982_EFF_MEMORY_CD4_TCELL_VS_NKCELL_DN	C7	0.566064	1.97961	0	0.00611276	0.16
GSE36888_STAT5_AB_KNOCKIN_VS_WT_TCELL_IL2_TREATED_17H_DN	C7	0.581897	1.97928	0	0.00642305	0.16
GSE7219_UNSTIM_VS_LPS_AND_ANTI_CD40_STIM_NIK_NFKB2_KO_DC_DN	C7	0.57421	1.9782	0	0.0064012	0.16
GSE40273_XBP1_KO_VS_WT_TREG_DN	C7	0.510806	1.97796	0	0.0063795	0.16
GSE40443_INDUCED_VS_TOTAL_TREG_DN	C7	0.555689	1.97787	0	0.00635795	0.16
GSE44649_WT_VS_MIR155_KO_NAIVE_CD8_TCELL_DN	C7	0.475292	1.97783	0	0.00633654	0.16
GSE3982_MAST_CELL_VS_BASOPHIL_DN	C7	0.509193	1.97762	0	0.00604773	0.16
GSE16385_IFNG_TNF_VS_IL4_STIM_MACROPHAGE_UP	C7	0.484057	1.97752	0	0.00631528	0.16
GSE40666_UNTREATED_VS_IFNA_STIM_EFFECTOR_CD8_TCELL_90MIN_DN	C7	0.417134	1.97718	0	0.00629416	0.16
GSE26495_NAIVE_VS_PD1HIGH_CD8_TCELL_DN	C7	0.660475	1.97716	0	0.00598407	0.16
GSE3920_UNTREATED_VS_IFNA_TREATED_ENDOTHELIAL_CELL_UP	C7	0.657159	1.97711	0	0.00592174	0.16
GSE22443_NAIVE_VS_ACT_AND_IL12_TREATED_CD8_TCELL_UP	C7	0.453914	1.97637	0	0.00627318	0.16
GSE36891_UNSTIM_VS_POLYIC_TLR3_STIM_PERITONEAL_MACROPHAGE_DN	C7	0.51404	1.97628	0	0.00625234	0.16
GSE45365_NK_CELL_VS_CD8A_DC_UP	C7	0.385566	1.97592	0	0.00623163	0.16
GSE7548_NAIVE_VS_DAY7_PCC_IMMUNIZATION_CD4_TCELL_DN	C7	0.618219	1.9757	0.0454545	0.00628419	0.16
GSE16266_CTRL_VS_LPS_STIM_MEF_UP	C7	0.529315	1.97544	0	0.00626352	0.16
GSE3982_CENT_MEMORY_CD4_TCELL_VS_NKCELL_DN	C7	0.550041	1.97518	0	0.00586069	0.16
GSE25677_MPL_VS_R848_STIM_BCELL_UP	C7	0.585786	1.97507	0	0.00624298	0.16
GSE18804_SPLEEN_MACROPHAGE_VS_COLON_TUMORAL_MACROPHAGE_UP	C7	0.554039	1.97462	0	0.00622258	0.16
GSE36888_STAT5_AB_KNOCKIN_VS_WT_TCELL_IL2_TREATED_2H_DN	C7	0.495572	1.97422	0	0.00620231	0.16
GSE46606_IRF4_KO_VS_WT_UNSTIM_BCELL_DN	C7	0.568786	1.97408	0	0.00618217	0.16
GSE5455_HEALTHY_VS_TUMOR_BEARING_MOUSE_SPLEEN_MONOCYTE_DN	C7	0.532262	1.97408	0	0.00580089	0.16
GSE26030_UNSTIM_VS_RESTIM_TH1_DAY15_POST_POLARIZATION_DN	C7	0.442282	1.97406	0	0.00616217	0.16
KAECH_DAY15_EFF_VS_MEMORY_CD8_TCELL_DN	C7	0.432106	1.97354	0	0.00574229	0.16
GSE24671_CTRL_VS_SENDAI_VIRUS_INFECTED_MOUSE_SPLENOCYTES_DN	C7	0.438012	1.97347	0	0.00614229	0.16
GSE22432_MULTIPOTENT_PROGENITOR_VS_PDC_UP	C7	0.448561	1.97344	0	0.00612254	0.16
GSE37416_12H_VS_48H_F_TULARENSIS_LVS_NEUTROPHIL_UP	C7	0.556925	1.97337	0	0.00568487	0.16
GSE21670_UNTREATED_VS_TGFB_IL6_TREATED_STAT3_KO_CD4_TCELL_DN	C7	0.555597	1.97264	0	0.00610292	0.16
GSE23568_CTRL_TRANSDUCED_VS_WT_CD8_TCELL_DN	C7	0.563958	1.9726	0	0.00608342	0.16
GSE26343_UNSTIM_VS_LPS_STIM_MACROPHAGE_UP	C7	0.453954	1.97232	0	0.00606404	0.16
GSE3720_LPS_VS_PMA_STIM_VD1_GAMMADELTA_TCELL_UP	C7	0.493549	1.97225	0	0.00562858	0.16
GSE46242_CTRL_VS_EGR2_DELETED_ANERGIC_TH1_CD4_TCELL_UP	C7	0.467517	1.9715	0	0.00623849	0.16
GSE17721_0.5H_VS_24H_CPG_BMDC_UP	C7	0.542342	1.97083	0	0.00631788	0.16
GSE13522_WT_VS_IFNAR_KO_SKIN_DN	C7	0.553298	1.97074	0	0.00628616	0.16
KAECH_DAY15_EFF_VS_MEMORY_CD8_TCELL_UP	C7	0.511101	1.97037	0	0.00625654	0.16
GSE22886_NAIVE_CD8_TCELL_VS_MEMORY_TCELL_DN	C7	0.477184	1.97034	0	0.00619638	0.16
GSE29164_DAY3_VS_DAY7_CD8_TCELL_AND_IL12_TREATED_MELANOMA_UP	C7	0.457072	1.97004	0	0.00626633	0.16
GSE46606_UNSTIM_VS_CD40L_IL2_IL5_3DAY_STIMULATED_IRF4MID_SORTED_BCELL_DN	C7	0.508567	1.96995	0	0.00631362	0.16
GSE360_CTRL_VS_M_TUBERCULOSIS_DC_UP	C7	0.381351	1.96979	0	0.00613737	0.16
GSE42724_NAIVE_BCELL_VS_PLASMABLAST_UP	C7	0.705795	1.96911	0.0476191	0.00629383	0.16
GSE23308_WT_VS_MINERALCORTICOID_REC_KO_MACROPHAGE_DN	C7	0.459508	1.96869	0	0.00627416	0.16
GSE5589_UNSTIM_VS_180MIN_LPS_AND_IL10_STIM_MACROPHAGE_DN	C7	0.49605	1.96798	0	0.00663601	0.18
GSE40274_CTRL_VS_FOXP3_AND_LEF1_TRANSDUCED_ACTIVATED_CD4_TCELL_UP	C7	0.571115	1.96695	0	0.00632268	0.16
GSE3720_UNSTIM_VS_PMA_STIM_VD1_GAMMADELTA_TCELL_UP	C7	0.399227	1.96658	0	0.00657399	0.18
GSE22432_UNTREATED_VS_TGFB1_TREATED_COMMON_DC_PROGENITOR_DN	C7	0.499251	1.96636	0	0.00630304	0.16
GSE13547_2H_VS_12_H_ANTI_IGM_STIM_ZFX_KO_BCELL_UP	C7	0.605852	1.96601	0	0.00628353	0.16
GSE39110_UNTREATED_VS_IL2_TREATED_CD8_TCELL_DAY6_POST_IMMUNIZATION_UP	C7	0.618812	1.96529	0	0.00645245	0.16
GSE40274_CTRL_VS_IRF4_TRANSDUCED_ACTIVATED_CD4_TCELL_UP	C7	0.520373	1.96447	0	0.0064326	0.16
GSE24574_BCL6_HIGH_VS_LOW_TFH_CD4_TCELL_UP	C7	0.366981	1.96355	0	0.00641287	0.16
GSE30971_CTRL_VS_LPS_STIM_MACROPHAGE_WBP7_KO_2H_UP	C7	0.544867	1.96343	0	0.00639326	0.16
GSE22886_CD4_TCELL_VS_BCELL_NAIVE_UP	C7	0.566814	1.96316	0	0.00671901	0.18
GSE360_HIGH_DOSE_B_MALAYI_VS_M_TUBERCULOSIS_MAC_UP	C7	0.475644	1.96258	0	0.00705636	0.18
GSE7831_CPG_VS_INFLUENZA_STIM_PDC_1H_DN	C7	0.469756	1.96234	0	0.00637376	0.16
GSE5542_UNTREATED_VS_IFNA_TREATED_EPITHELIAL_CELLS_24H_UP	C7	0.566488	1.96231	0	0.00699221	0.18
GSE24634_IL4_VS_CTRL_TREATED_NAIVE_CD4_TCELL_DAY3_DN	C7	0.696018	1.96204	0	0.00692922	0.18
GSE19401_NAIVE_VS_IMMUNIZED_MOUSE_PLN_FOLLICULAR_DC_DN	C7	0.528811	1.96119	0	0.00635439	0.16
GSE2770_IL12_AND_TGFB_ACT_VS_ACT_CD4_TCELL_2H_DN	C7	0.474441	1.96096	0	0.00686735	0.18
GSE21927_C26GM_VS_4T1_TUMOR_MONOCYTE_BALBC_UP	C7	0.445075	1.96084	0	0.00640228	0.16
GSE41176_UNSTIM_VS_ANTI_IGM_STIM_BCELL_1H_UP	C7	0.545001	1.96068	0	0.00638294	0.16
GSE22935_WT_VS_MYD88_KO_MACROPHAGE_48H_MBOVIS_BCG_STIM_DN	C7	0.549224	1.96001	0	0.00642788	0.16
GSE2770_IL4_ACT_VS_ACT_CD4_TCELL_48H_DN	C7	0.456553	1.95968	0	0.00680658	0.18
GSE3994_WT_VS_PAC1_KO_ACTIVATED_MAST_CELL_DN	C7	0.470849	1.9595	0	0.00674687	0.18
GSE22601_IMMATURE_CD4_SINGLE_POSITIVE_VS_CD8_SINGLE_POSITIVE_THYMOCYTE_UP	C7	0.576418	1.95837	0	0.0066882	0.18
GSE34156_NOD2_LIGAND_VS_TLR1_TLR2_LIGAND_6H_TREATED_MONOCYTE_DN	C7	0.702283	1.95799	0	0.00640857	0.16
GSE17721_LPS_VS_PAM3CSK4_8H_BMDC_UP	C7	0.4566	1.95777	0	0.00663054	0.18
GSE3039_ALPHAALPHA_CD8_TCELL_VS_B1_BCELL_UP	C7	0.578157	1.95751	0	0.00657387	0.18
GSE24671_CTRL_VS_SENDAI_VIRUS_INFECTED_MOUSE_SPLENOCYTES_UP	C7	0.603756	1.95697	0	0.00651858	0.16
GSE17721_4H_VS_24H_POLYIC_BMDC_DN	C7	0.382353	1.95681	0	0.00651816	0.18
GSE24142_EARLY_THYMIC_PROGENITOR_VS_DN3_THYMOCYTE_UP	C7	0.621333	1.95654	0	0.00646339	0.18
GSE36078_WT_VS_IL1R_KO_LUNG_DC_AFTER_AD5_INF_UP	C7	0.579353	1.95636	0	0.00649912	0.16
GSE20715_0H_VS_24H_OZONE_LUNG_UP	C7	0.577605	1.95634	0	0.00659483	0.18
GSE7764_NKCELL_VS_SPLENOCYTE_DN	C7	0.494008	1.95633	0	0.00654032	0.18
GSE1460_INTRATHYMIC_T_PROGENITOR_VS_CD4_THYMOCYTE_DN	C7	0.637074	1.9561	0	0.00666897	0.18
GSE7831_UNSTIM_VS_INFLUENZA_STIM_PDC_4H_UP	C7	0.485714	1.95555	0	0.00662063	0.18
GSE45365_NK_CELL_VS_BCELL_MCMV_INFECTION_UP	C7	0.503603	1.95532	0	0.00660098	0.18
GSE37301_RAG2_KO_VS_RAG2_AND_ETS1_KO_NK_CELL_UP	C7	0.391403	1.95528	0	0.00658145	0.18
GSE9509_10MIN_VS_30MIN_LPS_STIM_IL10_KO_MACROPHAGE_UP	C7	0.428092	1.95446	0	0.00663403	0.2
GSE11057_NAIVE_VS_CENT_MEMORY_CD4_TCELL_DN	C7	0.588458	1.95442	0	0.00680357	0.2
GSE27859_MACROPHAGE_VS_DC_UP	C7	0.543568	1.9537	0	0.00661452	0.2
GSE36392_TYPE_2_MYELOID_VS_EOSINOPHIL_IL25_TREATED_LUNG_DN	C7	0.556776	1.95356	0	0.0067487	0.2
GSE2770_UNTREATED_VS_TGFB_AND_IL4_TREATED_ACT_CD4_TCELL_48H_DN	C7	0.494246	1.95352	0	0.00669472	0.2
GSE9650_NAIVE_VS_MEMORY_CD8_TCELL_DN	C7	0.597293	1.95328	0	0.00664158	0.2
GSE15330_HSC_VS_GRANULOCYTE_MONOCYTE_PROGENITOR_IKAROS_KO_UP	C7	0.39511	1.95292	0	0.00672167	0.2
GSE35825_IFNA_VS_IFNG_STIM_MACROPHAGE_UP	C7	0.538008	1.95213	0	0.00670202	0.2
GSE17721_0.5H_VS_12H_CPG_BMDC_DN	C7	0.509293	1.95078	0	0.00710376	0.2
GSE34006_A2AR_KO_VS_A2AR_AGONIST_TREATED_TREG_UP	C7	0.534768	1.95046	0.0434783	0.00680669	0.2
GSE39382_IL3_VS_IL3_IL33_TREATED_MAST_CELL_UP	C7	0.407474	1.95002	0	0.0067869	0.2
GSE32986_UNSTIM_VS_CURDLAN_HIGHDOSE_STIM_DC_DN	C7	0.571654	1.9498	0	0.00676723	0.2
GSE23502_BM_VS_COLON_TUMOR_MYELOID_DERIVED_SUPPRESSOR_CELL_UP	C7	0.524637	1.94967	0	0.00674767	0.2
GSE15735_2H_VS_12H_HDAC_INHIBITOR_TREATED_CD4_TCELL_UP	C7	0.520061	1.94952	0	0.00672823	0.2
GSE43863_DAY6_EFF_VS_DAY150_MEM_LY6C_INT_CXCR5POS_CD4_TCELL_DN	C7	0.677416	1.94915	0	0.00670889	0.2
GSE13522_WT_VS_IFNAR_KO_SKING_T_CRUZI_Y_STRAIN_INF_UP	C7	0.568901	1.94857	0	0.00668967	0.2
GSE360_DC_VS_MAC_B_MALAYI_LOW_DOSE_DN	C7	0.412064	1.94833	0	0.00704826	0.2
GSE369_SOCS3_KO_VS_WT_LIVER_POST_IL6_INJECTION_DN	C7	0.529097	1.94785	0	0.00723579	0.22
GSE8921_UNSTIM_VS_TLR1_2_STIM_MONOCYTE_24H_UP	C7	0.531941	1.94752	0	0.00718013	0.22
GSE5589_LPS_AND_IL10_VS_LPS_AND_IL6_STIM_MACROPHAGE_45MIN_DN	C7	0.452615	1.94702	0	0.00712532	0.22
GSE17721_LPS_VS_POLYIC_8H_BMDC_DN	C7	0.465163	1.94666	0	0.00707134	0.22
GSE339_EX_VIVO_VS_IN_CULTURE_CD4CD8DN_DC_UP	C7	0.401391	1.9463	0	0.00701817	0.22
GSE40068_CXCR5NEG_BCL6NEG_CD4_TCELL_VS_CXCR5POS_BCL6NEG_TFH_DN	C7	0.55167	1.9456	0	0.00673142	0.2
GSE45739_UNSTIM_VS_ACD3_ACD28_STIM_WT_CD4_TCELL_DN	C7	0.605494	1.94547	0	0.00671224	0.2
GSE16450_IMMATURE_VS_MATURE_NEURON_CELL_LINE_12H_IFNA_STIM_UP	C7	0.594458	1.94526	0	0.00669317	0.2
GSE15330_LYMPHOID_MULTIPOTENT_VS_GRANULOCYTE_MONOCYTE_PROGENITOR_DN	C7	0.379841	1.94505	0	0.00667421	0.2
GSE40274_IRF4_VS_FOXP3_AND_IRF4_TRANSDUCED_ACTIVATED_CD4_TCELL_UP	C7	0.362385	1.94417	0	0.00675774	0.22
GSE43863_NAIVE_VS_MEMORY_TFH_CD4_TCELL_D150_LCMV_UP	C7	0.591953	1.94403	0	0.0067387	0.22
GSE16522_MEMORY_VS_NAIVE_ANTI_CD3CD28_STIM_CD8_TCELL_DN	C7	0.504282	1.94393	0	0.00735802	0.24
GSE43955_1H_VS_10H_ACT_CD4_TCELL_WITH_TGFB_IL6_DN	C7	0.441866	1.94309	0	0.00671977	0.22
GSE24634_TREG_VS_TCONV_POST_DAY10_IL4_CONVERSION_DN	C7	0.706661	1.94276	0	0.00730351	0.24
GSE27859_DC_VS_CD11C_INT_F480_INT_DC_UP	C7	0.406737	1.94201	0	0.00670095	0.22
GSE41867_NAIVE_VS_DAY8_LCMV_EFFECTOR_CD8_TCELL_DN	C7	0.468824	1.9419	0	0.00668223	0.22
GSE40273_EOS_KO_VS_WT_TREG_UP	C7	0.441881	1.94189	0	0.00666362	0.22
GSE39152_CD103_NEG_VS_POS_MEMORY_CD8_TCELL_DN	C7	0.435918	1.94172	0	0.00664511	0.22
GSE33425_CD8_ALPHAALPHA_VS_ALPHABETA_CD161_HIGH_TCELL_UP	C7	0.545937	1.94161	0	0.0066267	0.22
GSE22601_DOUBLE_NEGATIVE_VS_DOUBLE_POSITIVE_THYMOCYTE_DN	C7	0.499547	1.94147	0	0.0074061	0.24
GSE14415_INDUCED_TREG_VS_FOXP3_KO_INDUCED_TREG_IL2_CULTURE_UP	C7	0.638802	1.94139	0	0.0066696	0.22
GSE14699_NAIVE_VS_DELETIONAL_TOLERANCE_CD8_TCELL_DN	C7	0.565633	1.94134	0	0.00665123	0.22
GSE10325_LUPUS_CD4_TCELL_VS_LUPUS_BCELL_UP	C7	0.637913	1.94073	0	0.00751434	0.24
GSE26488_WT_VS_HDAC7_DELTAP_TG_OT2_THYMOCYTE_WITH_PEPTIDE_INJECTION_UP	C7	0.50858	1.94031	0	0.00663296	0.22
GSE5455_EX_VIVO_VS_POST_24H_INCUBATION_MONOCYTES_FROM_TUMOR_BEARING_MOUSE_DN	C7	0.565664	1.93989	0	0.00745989	0.24
GSE360_DC_VS_MAC_M_TUBERCULOSIS_UP	C7	0.543486	1.93925	0	0.00787907	0.24
GSE10856_CTRL_VS_TNFRSF6B_IN_MACROPHAGE_UP	C7	0.489285	1.93862	0	0.00798162	0.24
GSE45365_NK_CELL_VS_BCELL_MCMV_INFECTION_DN	C7	0.512632	1.93804	0	0.00671541	0.22
GSE7219_UNSTIM_VS_LPS_AND_ANTI_CD40_STIM_NIK_NFKB2_KO_DC_UP	C7	0.614734	1.93717	0	0.00679742	0.22
GSE2770_IL12_AND_TGFB_VS_IL4_TREATED_ACT_CD4_TCELL_48H_DN	C7	0.540607	1.93569	0	0.00808272	0.24
GSE29618_MONOCYTE_VS_MDC_UP	C7	0.717757	1.93544	0	0.0080258	0.24
GSE19888_ADENOSINE_A3R_INH_VS_ACT_IN_MAST_CELL_DN	C7	0.580973	1.93527	0	0.00693702	0.22
GSE24634_TEFF_VS_TCONV_DAY7_IN_CULTURE_DN	C7	0.651044	1.93512	0	0.00796967	0.24
GSE40274_CTRL_VS_FOXP3_AND_XBP1_TRANSDUCED_ACTIVATED_CD4_TCELL_DN	C7	0.544293	1.93498	0	0.00691817	0.22
GSE42724_NAIVE_VS_MEMORY_BCELL_UP	C7	0.43905	1.93488	0	0.00689942	0.22
GSE21033_CTRL_VS_POLYIC_STIM_DC_12H_UP	C7	0.585356	1.93483	0	0.00688078	0.22
GSE27241_CTRL_VS_DIGOXIN_TREATED_RORGT_KO_CD4_TCELL_IN_TH17_POLARIZING_CONDITIONS_DN	C7	0.571775	1.93482	0	0.00686223	0.22
GSE30962_ACUTE_VS_CHRONIC_LCMV_PRIMARY_INF_CD8_TCELL_UP	C7	0.534316	1.93469	0	0.00791433	0.24
GSE11057_NAIVE_CD4_VS_PBMC_CD4_TCELL_DN	C7	0.642311	1.93466	0	0.00785974	0.24
GSE43955_1H_VS_10H_ACT_CD4_TCELL_UP	C7	0.394616	1.93465	0	0.00694252	0.22
GSE45365_WT_VS_IFNAR_KO_CD8A_DC_DN	C7	0.476847	1.93451	0	0.00692391	0.22
GSE21927_SPLEEN_C57BL6_VS_4T1_TUMOR_BALBC_MONOCYTES_DN	C7	0.587811	1.93441	0.0434783	0.00690539	0.22
GSE34156_UNTREATED_VS_24H_NOD2_LIGAND_TREATED_MONOCYTE_DN	C7	0.675689	1.93408	0	0.00688698	0.22
GSE33425_CD161_HIGH_VS_NEG_CD8_TCELL_DN	C7	0.423382	1.93387	0	0.00686866	0.22
GSE25088_IL4_VS_IL4_AND_ROSIGLITAZONE_STIM_MACROPHAGE_DAY10_DN	C7	0.490287	1.93375	0	0.00685044	0.22
GSE17186_BLOOD_VS_CORD_BLOOD_CD21LOW_TRANSITIONAL_BCELL_UP	C7	0.473646	1.93364	0	0.00683232	0.22
GSE39110_DAY3_VS_DAY6_POST_IMMUNIZATION_CD8_TCELL_UP	C7	0.452099	1.93356	0	0.00681429	0.22
GSE22886_DAY1_VS_DAY7_MONOCYTE_IN_CULTURE_UP	C7	0.592204	1.93351	0	0.00794686	0.26
GSE360_L_DONOVANI_VS_B_MALAYI_HIGH_DOSE_DC_DN	C7	0.43661	1.93348	0	0.0078928	0.26
GSE26290_WT_VS_PDK1_KO_ANTI_CD3_AND_IL2_STIM_CD8_TCELL_UP	C7	0.492747	1.93346	0	0.00679636	0.22
GSE29618_BCELL_VS_MONOCYTE_DAY7_FLU_VACCINE_DN	C7	0.694414	1.93322	0	0.00783947	0.26
GSE12003_MIR223_KO_VS_WT_BM_PROGENITOR_8D_CULTURE_UP	C7	0.475717	1.93313	0	0.00677852	0.22
GSE25085_FETAL_LIVER_VS_FETAL_BM_SP4_THYMIC_IMPLANT_DN	C7	0.531374	1.93308	0	0.00676078	0.22
GSE13547_WT_VS_ZFX_KO_BCELL_UP	C7	0.578264	1.93295	0	0.00674312	0.22
GSE42021_CD24INT_VS_CD24LOW_TCONV_THYMUS_UP	C7	0.495914	1.93261	0	0.00672556	0.22
GSE7831_UNSTIM_VS_INFLUENZA_STIM_PDC_1H_UP	C7	0.450513	1.93242	0	0.00676343	0.22
GSE14415_NATURAL_TREG_VS_FOXP3_KO_NATURAL_TREG_DN	C7	0.470973	1.93225	0	0.00674591	0.22
GSE7460_CD8_TCELL_VS_CD4_TCELL_ACT_UP	C7	0.54804	1.93216	0	0.00778686	0.26
GSE24210_CTRL_VS_IL35_TREATED_TCONV_CD4_TCELL_UP	C7	0.528668	1.93185	0	0.00672848	0.22
GSE42021_CD24HI_VS_CD24LOW_TCONV_THYMUS_DN	C7	0.648171	1.93153	0.05	0.0067782	0.22
GSE25123_WT_VS_PPARG_KO_MACROPHAGE_IL4_STIM_DN	C7	0.555808	1.931	0	0.00676077	0.22
GSE40666_UNTREATED_VS_IFNA_STIM_EFFECTOR_CD8_TCELL_90MIN_UP	C7	0.558375	1.93095	0	0.00674344	0.22
GSE40274_FOXP3_VS_FOXP3_AND_IRF4_TRANSDUCED_ACTIVATED_CD4_TCELL_DN	C7	0.545624	1.93072	0	0.00672619	0.22
GSE7219_UNSTIM_VS_LPS_AND_ANTI_CD40_STIM_DC_DN	C7	0.546469	1.93062	0	0.00670903	0.22
GSE36527_CD62L_HIGH_CD69_NEG_VS_CD62L_LOW_CD69_POS_TREG_KLRG1_NEG_DN	C7	0.424834	1.92879	0	0.00680827	0.22
GSE21670_TGFB_VS_IL6_TREATED_STAT3_KO_CD4_TCELL_DN	C7	0.542735	1.9285	0	0.00699992	0.22
GSE30971_CTRL_VS_LPS_STIM_MACROPHAGE_WBP7_HET_4H_DN	C7	0.493537	1.9285	0	0.0069822	0.22
GSE7509_DC_VS_MONOCYTE_WITH_FCGRIIB_STIM_DN	C7	0.577478	1.92843	0.0434783	0.00701836	0.22
GSE43863_LY6C_INT_CXCR5POS_VS_LY6C_LOW_CXCR5NEG_EFFECTOR_CD4_TCELL_DN	C7	0.498461	1.92791	0	0.00700068	0.22
GSE29618_BCELL_VS_MONOCYTE_DN	C7	0.700351	1.92788	0	0.00791573	0.28
GSE2585_AIRE_KO_VS_WT_CD80_LOW_MTEC_DN	C7	0.425637	1.92778	0	0.00786331	0.28
GSE17721_PAM3CSK4_VS_GADIQUIMOD_6H_BMDC_DN	C7	0.496995	1.92708	0	0.00781157	0.28
GSE33424_CD161_HIGH_VS_INT_CD8_TCELL_UP	C7	0.491409	1.92687	0	0.00698309	0.22
GSE21670_UNTREATED_VS_IL6_TREATED_STAT3_KO_CD4_TCELL_UP	C7	0.642011	1.92583	0	0.00696559	0.22
GSE23114_PERITONEAL_CAVITY_B1A_BCELL_VS_SPLEEN_BCELL_IN_SLE2C1_MOUSE_UP	C7	0.458309	1.92555	0	0.00694818	0.22
GSE21063_CTRL_VS_ANTI_IGM_STIM_BCELL_8H_UP	C7	0.527649	1.92453	0	0.00698534	0.22
GSE360_T_GONDII_VS_B_MALAYI_LOW_DOSE_DC_DN	C7	0.551925	1.9242	0	0.00829142	0.28
GSE14415_INDUCED_TREG_VS_FAILED_INDUCED_TREG_DN	C7	0.559254	1.92361	0	0.00696796	0.22
GSE46606_IRF4MID_VS_WT_CD40L_IL2_IL5_DAY3_STIMULATED_BCELL_DN	C7	0.437652	1.92287	0	0.00695067	0.22
GSE37534_GW1929_VS_PIOGLITAZONE_TREATED_CD4_TCELL_PPARG1_FOXP3_TRANSDUCED_UP	C7	0.449473	1.92201	0	0.00705552	0.22
GSE24634_TREG_VS_TCONV_POST_DAY3_IL4_CONVERSION_DN	C7	0.705912	1.92172	0	0.00823759	0.28
GSE21360_NAIVE_VS_PRIMARY_MEMORY_CD8_TCELL_UP	C7	0.530768	1.9217	0	0.0070381	0.22
GSE41978_ID2_KO_VS_BIM_KO_KLRG1_LOW_EFFECTOR_CD8_TCELL_UP	C7	0.602567	1.92155	0.0526316	0.00702077	0.22
GSE3337_CTRL_VS_4H_IFNG_IN_CD8POS_DC_DN	C7	0.523781	1.92145	0	0.00818444	0.28
GSE360_L_DONOVANI_VS_M_TUBERCULOSIS_MAC_DN	C7	0.540073	1.92135	0	0.00813197	0.28
GSE24814_STAT5_KO_VS_WT_PRE_BCELL_DN	C7	0.376773	1.92108	0	0.00706811	0.24
GSE30971_WBP7_HET_VS_KO_MACROPHAGE_4H_LPS_STIM_DN	C7	0.583304	1.921	0	0.00705079	0.24
GSE37532_VISCERAL_ADIPOSE_TISSUE_VS_LN_DERIVED_TREG_CD4_TCELL_UP	C7	0.422739	1.92023	0	0.00723481	0.24
GSE17721_POLYIC_VS_GARDIQUIMOD_24H_BMDC_UP	C7	0.404945	1.92003	0	0.00821095	0.28
GSE23321_CD8_STEM_CELL_MEMORY_VS_EFFECTOR_MEMORY_CD8_TCELL_DN	C7	0.348815	1.91942	0	0.00729288	0.24
GSE16522_ANTI_CD3CD28_STIM_VS_UNSTIM_MEMORY_CD8_TCELL_DN	C7	0.447715	1.91918	0	0.00815898	0.28
GSE9988_ANTI_TREM1_VS_CTRL_TREATED_MONOCYTES_DN	C7	0.595911	1.91872	0	0.00823709	0.28
GSE37301_CD4_TCELL_VS_GRANULOCYTE_MONOCYTE_PROGENITOR_DN	C7	0.555136	1.9186	0	0.00737879	0.24
GSE40273_GATA1_KO_VS_WT_TREG_DN	C7	0.524562	1.9182	0	0.00736089	0.24
GSE25123_IL4_VS_IL4_AND_ROSIGLITAZONE_STIM_MACROPHAGE_DAY10_UP	C7	0.486792	1.91803	0	0.00734306	0.24
GSE40184_HEALTHY_VS_HCV_INFECTED_DONOR_PBMC_DN	C7	0.413901	1.91791	0	0.00732532	0.24
GSE43863_DAY6_EFF_VS_DAY150_MEM_TH1_CD4_TCELL_DN	C7	0.492501	1.9175	0	0.00730767	0.24
GSE41867_NAIVE_VS_DAY6_LCMV_EFFECTOR_CD8_TCELL_DN	C7	0.501812	1.91735	0	0.00729011	0.24
GSE27434_WT_VS_DNMT1_KO_TREG_DN	C7	0.452816	1.91733	0.0454545	0.00727262	0.24
GSE21670_STAT3_KO_VS_WT_CD4_TCELL_TGFB_IL6_TREATED_DN	C7	0.697955	1.91714	0	0.00725523	0.24
GSE38304_MYC_NEG_VS_POS_GC_BCELL_DN	C7	0.518551	1.91712	0	0.00723791	0.24
GSE41867_DAY6_VS_DAY8_LCMV_CLONE13_EFFECTOR_CD8_TCELL_UP	C7	0.453995	1.91705	0	0.00722068	0.24
GSE36826_NORMAL_VS_STAPH_AUREUS_INF_SKIN_DN	C7	0.461065	1.9169	0	0.00720353	0.24
GSE6269_FLU_VS_STAPH_AUREUS_INF_PBMC_DN	C7	0.66946	1.91671	0	0.00818561	0.28
GSE37301_PRO_BCELL_VS_RAG2_KO_NK_CELL_UP	C7	0.41818	1.91662	0	0.00718646	0.24
GSE5589_UNSTIM_VS_180MIN_LPS_STIM_MACROPHAGE_DN	C7	0.457206	1.91636	0	0.00813477	0.28
GSE28737_FOLLICULAR_VS_MARGINAL_ZONE_BCELL_BCL6_HET_UP	C7	0.468001	1.91631	0	0.00738231	0.26
GSE17721_LPS_VS_POLYIC_12H_BMDC_DN	C7	0.403426	1.91609	0	0.00808455	0.28
GSE18791_UNSTIM_VS_NEWCATSLE_VIRUS_DC_18H_DN	C7	0.628678	1.91607	0	0.00803495	0.28
GSE42088_UNINF_VS_LEISHMANIA_INF_DC_4H_DN	C7	0.44979	1.91601	0	0.0073649	0.26
GSE37534_UNTREATED_VS_ROSIGLITAZONE_TREATED_CD4_TCELL_PPARG1_AND_FOXP3_TRASDUCED_DN	C7	0.538175	1.91469	0.05	0.00734757	0.26
GSE9650_EFFECTOR_VS_MEMORY_CD8_TCELL_DN	C7	0.397632	1.9143	0	0.00847116	0.28
GSE43863_TH1_VS_TFH_MEMORY_CD4_TCELL_DN	C7	0.57708	1.91285	0	0.00744321	0.28
GSE22886_UNSTIM_VS_STIM_MEMORY_TCELL_UP	C7	0.47233	1.9127	0	0.00855458	0.28
GSE12845_IGD_POS_VS_NEG_BLOOD_BCELL_DN	C7	0.362372	1.91244	0	0.00850305	0.28
GSE21927_SPLEEN_VS_BONE_MARROW_MONOCYTE_BALBC_DN	C7	0.4899	1.91161	0	0.00742578	0.28
GSE10325_LUPUS_CD4_TCELL_VS_LUPUS_BCELL_DN	C7	0.67618	1.91149	0	0.00845213	0.28
GSE17721_12H_VS_24H_PAM3CSK4_BMDC_DN	C7	0.433852	1.91129	0	0.00840182	0.28
GSE6674_ANTI_IGM_VS_ANTI_IGM_AND_CPG_STIM_BCELL_UP	C7	0.499963	1.91117	0	0.00751797	0.28
GSE34006_UNTREATED_VS_A2AR_AGONIST_TREATED_TREG_DN	C7	0.444692	1.91113	0	0.00750044	0.28
GSE24574_BCL6_HIGH_TFH_VS_TFH_CD4_TCELL_DN	C7	0.356892	1.91096	0	0.007483	0.28
GSE44955_MCSF_VS_MCSF_AND_IL27_STIM_MACROPHAGE_UP	C7	0.491604	1.91094	0	0.00746564	0.28
GSE11961_FOLLICULAR_BCELL_VS_MEMORY_BCELL_DAY7_UP	C7	0.449308	1.91049	0.0416667	0.00744836	0.28
GSE18791_CTRL_VS_NEWCASTLE_VIRUS_DC_16H_DN	C7	0.634957	1.91018	0	0.00880143	0.28
GSE2405_HEAT_KILLED_LYSATE_VS_LIVE_A_PHAGOCYTOPHILUM_STIM_NEUTROPHIL_9H_DN	C7	0.48801	1.91017	0	0.00874966	0.28
GSE10325_CD4_TCELL_VS_BCELL_UP	C7	0.641552	1.90998	0	0.0086985	0.28
GSE34156_TLR1_TLR2_LIGAND_VS_NOD2_AND_TLR1_TLR2_LIGAND_24H_TREATED_MONOCYTE_UP	C7	0.701512	1.90968	0	0.00757207	0.28
GSE5589_LPS_VS_LPS_AND_IL6_STIM_MACROPHAGE_45MIN_UP	C7	0.450107	1.90946	0	0.00864792	0.28
GSE5589_IL6_KO_VS_IL10_KO_LPS_STIM_MACROPHAGE_180MIN_DN	C7	0.434371	1.90933	0	0.00859793	0.28
GSE19888_CTRL_VS_A3R_INHIBITOR_TREATED_MAST_CELL_DN	C7	0.455802	1.90906	0	0.00755462	0.28
GSE22601_IMMATURE_CD4_SINGLE_POSITIVE_VS_CD8_SINGLE_POSITIVE_THYMOCYTE_DN	C7	0.577269	1.90888	0	0.00854852	0.28
GSE22935_24H_VS_48H_MBOVIS_BCG_STIM_MYD88_KO_MACROPHAGE_UP	C7	0.441095	1.9067	0	0.00753725	0.28
GSE17721_0.5H_VS_4H_GARDIQUIMOD_BMDC_UP	C7	0.330852	1.90613	0	0.00849967	0.28
GSE30971_CTRL_VS_LPS_STIM_MACROPHAGE_WBP7_KO_4H_DN	C7	0.559652	1.9059	0	0.00757008	0.28
GSE2706_2H_VS_8H_R848_STIM_DC_UP	C7	0.566176	1.90587	0	0.00845138	0.28
GSE32255_UNSTIM_VS_4H_LPS_STIM_DC_UP	C7	0.529303	1.90543	0	0.00755276	0.28
GSE36888_UNTREATED_VS_IL2_TREATED_STAT5_AB_KNOCKIN_TCELL_6H_UP	C7	0.630736	1.9054	0	0.00753551	0.28
GSE35685_CD34POS_CD38NEG_VS_CD34POS_CD10NEG_CD62LPOS_BONE_MARROW_DN	C7	0.404561	1.90531	0	0.00751835	0.28
GSE22886_DC_VS_MONOCYTE_DN	C7	0.667512	1.9053	0	0.00840363	0.28
GSE360_HIGH_DOSE_B_MALAYI_VS_M_TUBERCULOSIS_DC_UP	C7	0.344783	1.90466	0	0.00835642	0.28
GSE19198_CTRL_VS_IL21_TREATED_TCELL_6H_DN	C7	0.5404	1.9044	0	0.00754967	0.28
GSE32034_LY6C_HIGH_VS_LOW_ROSIGLIZATONE_TREATED_MONOCYTE_DN	C7	0.464135	1.90352	0	0.0075828	0.28
GSE27859_MACROPHAGE_VS_CD11C_INT_F480_INT_DC_UP	C7	0.488142	1.90293	0	0.00756564	0.28
GSE11057_CD4_EFF_MEM_VS_PBMC_DN	C7	0.688956	1.90256	0	0.00830974	0.28
GSE41176_UNSTIM_VS_ANTI_IGM_STIM_BCELL_6H_UP	C7	0.511319	1.9025	0	0.00754857	0.28
GSE557_CIITA_KO_VS_I_AB_KO_DC_UP	C7	0.512099	1.90236	0	0.00826357	0.28
GSE7348_UNSTIM_VS_TOLERIZED_AND_LPS_STIM_MACROPHAGE_DN	C7	0.505566	1.90219	0	0.00757954	0.28
GSE29618_PDC_VS_MDC_DN	C7	0.687326	1.90198	0	0.00821791	0.28
GSE3982_EOSINOPHIL_VS_BASOPHIL_DN	C7	0.337664	1.90196	0	0.00817276	0.28
GSE30962_PRIMARY_VS_SECONDARY_CHRONIC_LCMV_INF_CD8_TCELL_DN	C7	0.556864	1.90188	0	0.0081281	0.28
GSE17721_PAM3CSK4_VS_GADIQUIMOD_1H_BMDC_DN	C7	0.329356	1.90169	0	0.00808393	0.28
GSE40274_CTRL_VS_FOXP3_AND_PBX1_TRANSDUCED_ACTIVATED_CD4_TCELL_UP	C7	0.569806	1.9016	0	0.00756251	0.28
GSE46606_IRF4_KO_VS_WT_CD40L_IL2_IL5_3DAY_STIMULATED_BCELL_DN	C7	0.431302	1.90149	0	0.00754555	0.28
GSE37301_LYMPHOID_PRIMED_MPP_VS_COMMON_LYMPHOID_PROGENITOR_DN	C7	0.419352	1.90136	0	0.00752867	0.28
GSE37416_0H_VS_6H_F_TULARENSIS_LVS_NEUTROPHIL_UP	C7	0.47222	1.90129	0	0.00804023	0.28
GSE46606_IRF4HIGH_VS_IRF4MID_CD40L_IL2_IL5_DAY3_STIMULATED_BCELL_DN	C7	0.45828	1.90122	0	0.00751187	0.28
GSE44732_UNSTIM_VS_IL27_STIM_IMATURE_DC_UP	C7	0.422691	1.90109	0	0.00749514	0.28
GSE20715_0H_VS_48H_OZONE_TLR4_KO_LUNG_UP	C7	0.508831	1.90023	0	0.00822873	0.28
GSE2770_IL12_AND_TGFB_VS_IL4_TREATED_ACT_CD4_TCELL_2H_UP	C7	0.405274	1.89997	0	0.00818473	0.28
GSE6259_FLT3L_INDUCED_VS_WT_SPLENIC_DC_33D1_POS_UP	C7	0.59741	1.89991	0	0.0081412	0.28
GSE14386_UNTREATED_VS_IFNA_TREATED_ACT_PBMC_MS_PATIENT_DN	C7	0.552051	1.89982	0	0.0076205	0.28
GSE7509_UNSTIM_VS_IFNA_STIM_IMMATURE_DC_DN	C7	0.734928	1.89969	0	0.0076036	0.28
GSE22886_NAIVE_TCELL_VS_DC_DN	C7	0.639092	1.89966	0	0.00809812	0.28
GSE40274_FOXP3_VS_FOXP3_AND_XBP1_TRANSDUCED_ACTIVATED_CD4_TCELL_DN	C7	0.487738	1.89895	0	0.00758678	0.28
GSE30971_CTRL_VS_LPS_STIM_MACROPHAGE_WBP7_HET_2H_DN	C7	0.595302	1.89894	0	0.00757003	0.28
GSE12392_IFNAR_KO_VS_IFNB_KO_CD8_NEG_SPLEEN_DC_DN	C7	0.473313	1.89884	0	0.00755336	0.28
GSE5542_UNTREATED_VS_IFNG_TREATED_EPITHELIAL_CELLS_24H_UP	C7	0.55669	1.89868	0	0.00816737	0.28
GSE14415_INDUCED_TREG_VS_FOXP3_KO_INDUCED_TREG_IL2_CULTURE_DN	C7	0.53193	1.89828	0	0.00771768	0.28
GSE37416_0H_VS_24H_F_TULARENSIS_LVS_NEUTROPHIL_UP	C7	0.467813	1.89818	0	0.00823385	0.28
GSE360_LOW_DOSE_B_MALAYI_VS_M_TUBERCULOSIS_DC_UP	C7	0.398961	1.8979	0	0.00819097	0.28
GSE43955_TH0_VS_TGFB_IL6_TH17_ACT_CD4_TCELL_30H_DN	C7	0.407249	1.89774	0	0.00780573	0.28
GSE3982_CTRL_VS_LPS_4H_MAC_DN	C7	0.604102	1.89764	0	0.00814853	0.28
GSE23505_UNTREATED_VS_4DAY_IL6_IL1_IL23_TREATED_CD4_TCELL_DN	C7	0.597131	1.89754	0	0.00778865	0.28
GSE17721_POLYIC_VS_GARDIQUIMOD_8H_BMDC_UP	C7	0.476816	1.89747	0	0.00810652	0.28
GSE22589_SIV_VS_HIV_AND_SIV_INFECTED_DC_UP	C7	0.49254	1.89746	0	0.00777165	0.28
GSE10239_MEMORY_VS_DAY4.5_EFF_CD8_TCELL_UP	C7	0.422066	1.89733	0.0357143	0.00806495	0.28
GSE17721_LPS_VS_POLYIC_24H_BMDC_DN	C7	0.479756	1.89727	0	0.00802381	0.28
GSE17721_CTRL_VS_GARDIQUIMOD_8H_BMDC_DN	C7	0.444827	1.89636	0	0.00809097	0.28
GSE37533_PPARG1_FOXP3_VS_FOXP3_TRANSDUCED_CD4_TCELL_PIOGLITAZONE_TREATED_UP	C7	0.597846	1.89628	0.0526316	0.00786671	0.28
GSE28237_EARLY_VS_LATE_GC_BCELL_DN	C7	0.40572	1.89623	0	0.00805011	0.28
GSE3039_ALPHAALPHA_CD8_TCELL_VS_B2_BCELL_UP	C7	0.552889	1.89539	0	0.00800965	0.28
GSE11057_NAIVE_VS_MEMORY_CD4_TCELL_DN	C7	0.591363	1.89446	0	0.0079696	0.28
GSE6259_FLT3L_INDUCED_DEC205_POS_DC_VS_CD8_TCELL_DN	C7	0.643141	1.89372	0	0.00803377	0.28
GSE18893_CTRL_VS_TNF_TREATED_TCONV_2H_UP	C7	0.390382	1.89364	0	0.00795249	0.28
GSE5589_LPS_VS_LPS_AND_IL10_STIM_IL6_KO_MACROPHAGE_180MIN_UP	C7	0.387273	1.89345	0	0.0082093	0.28
GSE11057_PBMC_VS_MEM_CD4_TCELL_UP	C7	0.759486	1.89311	0	0.00816885	0.28
GSE21063_CTRL_VS_ANTI_IGM_STIM_BCELL_NFATC1_KO_16H_UP	C7	0.524998	1.89304	0	0.00793524	0.28
GSE2935_UV_INACTIVATED_VS_LIVE_SENDAI_VIRUS_INF_MACROPHAGE_DN	C7	0.675291	1.89285	0	0.00812881	0.28
GSE9006_TYPE_1_DIABETES_AT_DX_VS_1MONTH_POST_DX_PBMC_UP	C7	0.396174	1.89275	0	0.00808916	0.28
GSE29618_BCELL_VS_MDC_DN	C7	0.61328	1.89265	0	0.00804989	0.28
GSE11057_CD4_CENT_MEM_VS_PBMC_DN	C7	0.668553	1.89229	0	0.008011	0.28
GSE17721_PAM3CSK4_VS_CPG_4H_BMDC_DN	C7	0.499543	1.89219	0	0.00797249	0.28
GSE5589_LPS_AND_IL10_VS_LPS_AND_IL6_STIM_IL6_KO_MACROPHAGE_45MIN_UP	C7	0.690321	1.89204	0	0.00793434	0.28
GSE2405_0H_VS_24H_A_PHAGOCYTOPHILUM_STIM_NEUTROPHIL_UP	C7	0.399916	1.89199	0	0.00789656	0.28
GSE19941_LPS_VS_LPS_AND_IL10_STIM_IL10_KO_NFKBP50_KO_MACROPHAGE_DN	C7	0.476557	1.89191	0	0.00809624	0.28
GSE2197_IMMUNOSUPPRESSIVE_DNA_VS_UNTREATED_IN_DC_UP	C7	0.472953	1.89189	0	0.00785913	0.28
GSE40274_CTRL_VS_FOXP3_AND_HELIOS_TRANSDUCED_ACTIVATED_CD4_TCELL_UP	C7	0.470952	1.89172	0	0.00807876	0.28
GSE6259_DEC205_POS_DC_VS_BCELL_DN	C7	0.57156	1.89162	0	0.00791913	0.28
GSE17721_12H_VS_24H_LPS_BMDC_UP	C7	0.491636	1.89131	0	0.00788195	0.28
GSE17721_0.5H_VS_24H_POLYIC_BMDC_DN	C7	0.415559	1.89076	0	0.00784512	0.28
GSE37416_0H_VS_3H_F_TULARENSIS_LVS_NEUTROPHIL_UP	C7	0.392006	1.89065	0	0.00780864	0.28
GSE17721_CTRL_VS_POLYIC_8H_BMDC_UP	C7	0.321705	1.89064	0	0.00777248	0.28
GSE9006_TYPE_1_DIABETES_AT_DX_VS_4MONTH_POST_DX_PBMC_UP	C7	0.439897	1.8906	0	0.00773667	0.28
GSE15767_MED_VS_SCS_MAC_LN_UP	C7	0.638221	1.89019	0	0.00770118	0.28
GSE24634_IL4_VS_CTRL_TREATED_NAIVE_CD4_TCELL_DAY5_UP	C7	0.632187	1.8897	0	0.00766601	0.28
GSE40685_TREG_VS_FOXP3_KO_TREG_PRECURSOR_DN	C7	0.674984	1.88923	0	0.00810726	0.28
GSE25088_WT_VS_STAT6_KO_MACROPHAGE_ROSIGLITAZONE_AND_IL4_STIM_DN	C7	0.511196	1.88889	0	0.00808982	0.28
GSE4535_BM_DERIVED_DC_VS_FOLLICULAR_DC_UP	C7	0.572733	1.88885	0	0.00763117	0.28
GSE339_EX_VIVO_VS_IN_CULTURE_CD8POS_DC_UP	C7	0.376059	1.88874	0	0.00759664	0.28
GSE17580_TREG_VS_TEFF_S_MANSONI_INF_DN	C7	0.481246	1.88868	0	0.00756242	0.28
GSE21033_CTRL_VS_POLYIC_STIM_DC_6H_UP	C7	0.39634	1.88857	0	0.00807246	0.28
GSE7831_CPG_VS_INFLUENZA_STIM_PDC_1H_UP	C7	0.371326	1.88837	0	0.00805518	0.28
GSE4142_GC_BCELL_VS_MEMORY_BCELL_UP	C7	0.413069	1.88825	0	0.0075285	0.28
GSE360_DC_VS_MAC_L_DONOVANI_UP	C7	0.517688	1.88813	0	0.00749489	0.28
GSE3691_CONVENTIONAL_VS_PLASMACYTOID_DC_SPLEEN_UP	C7	0.489032	1.88781	0	0.00746158	0.28
GSE3337_CTRL_VS_4H_IFNG_IN_CD8POS_DC_UP	C7	0.448718	1.88753	0	0.00742857	0.28
GSE10325_BCELL_VS_MYELOID_DN	C7	0.763159	1.88749	0	0.00739584	0.28
GSE17721_POLYIC_VS_CPG_4H_BMDC_DN	C7	0.420336	1.88744	0	0.0073634	0.28
GSE17721_LPS_VS_PAM3CSK4_12H_BMDC_UP	C7	0.481522	1.88699	0	0.00733125	0.28
GSE10325_CD4_TCELL_VS_MYELOID_DN	C7	0.724278	1.88653	0	0.00729938	0.28
GSE1740_UNSTIM_VS_IFNA_STIMULATED_MCSF_IFNG_DERIVED_MACROPHAGE_UP	C7	0.518299	1.88623	0	0.00726778	0.28
GSE37301_MULTIPOTENT_PROGENITOR_VS_COMMON_LYMPHOID_PROGENITOR_UP	C7	0.424935	1.8858	0	0.00822004	0.28
GSE22886_NAIVE_BCELL_VS_MONOCYTE_DN	C7	0.678733	1.88549	0	0.00723645	0.28
GSE2770_UNTREATED_VS_ACT_CD4_TCELL_6H_UP	C7	0.399361	1.88543	0	0.00720539	0.28
GSE27786_BCELL_VS_CD4_TCELL_DN	C7	0.423592	1.88521	0	0.0071746	0.28
GSE32034_LY6C_HIGH_VS_LOW_ROSIGLIZATONE_TREATED_MONOCYTE_UP	C7	0.445562	1.88467	0.05	0.00833794	0.28
GSE360_T_GONDII_VS_B_MALAYI_LOW_DOSE_MAC_DN	C7	0.408497	1.88462	0	0.00714407	0.28
KAECH_NAIVE_VS_MEMORY_CD8_TCELL_DN	C7	0.583832	1.88455	0	0.0071138	0.28
GSE16450_CTRL_VS_IFNA_12H_STIM_MATURE_NEURON_CELL_LINE_DN	C7	0.432601	1.88431	0	0.00841085	0.28
GSE17301_CTRL_VS_48H_ACD3_ACD28_IFNA5_STIM_CD8_TCELL_UP	C7	0.401797	1.88421	0	0.00843823	0.28
GSE12392_WT_VS_IFNAR_KO_CD8A_NEG_SPLEEN_DC_UP	C7	0.588316	1.88415	0	0.00842035	0.28
GSE6674_UNSTIM_VS_ANTI_IGM_STIM_BCELL_UP	C7	0.401435	1.88398	0	0.00840255	0.28
GSE26559_TCF1_KO_VS_WT_LIN_NEG_CELL_UP	C7	0.4057	1.88398	0	0.00838482	0.28
GSE6269_E_COLI_VS_STAPH_AUREUS_INF_PBMC_DN	C7	0.560406	1.88393	0	0.00708378	0.28
GSE17186_MEMORY_VS_CD21HIGH_TRANSITIONAL_BCELL_DN	C7	0.520844	1.88386	0	0.00836717	0.28
GSE22886_CD8_VS_CD4_NAIVE_TCELL_UP	C7	0.42797	1.88374	0	0.00705402	0.28
GSE32986_CURDLAN_LOWDOSE_VS_GMCSF_AND_CURDLAN_LOWDOSE_STIM_DC_UP	C7	0.436942	1.88372	0	0.00834959	0.28
GSE37301_HEMATOPOIETIC_STEM_CELL_VS_GRAN_MONO_PROGENITOR_DN	C7	0.456368	1.88358	0	0.00833208	0.28
GSE13522_WT_VS_IFNAR_KO_SKIN_UP	C7	0.444494	1.88341	0	0.00837959	0.28
GSE30083_SP1_VS_SP4_THYMOCYTE_DN	C7	0.59593	1.88305	0	0.0070245	0.28
GSE1740_UNSTIM_VS_IFNA_STIMULATED_MCSF_DERIVED_MACROPHAGE_DN	C7	0.558568	1.88286	0	0.00699523	0.28
GSE13484_12H_UNSTIM_VS_YF17D_VACCINE_STIM_PBMC_DN	C7	0.535052	1.88282	0	0.00696621	0.28
GSE42724_NAIVE_BCELL_VS_PLASMABLAST_DN	C7	0.521224	1.88243	0	0.00840657	0.28
GSE16385_IFNG_TNF_VS_IL4_STIM_MACROPHAGE_ROSIGLITAZONE_TREATED_DN	C7	0.384638	1.88187	0	0.00855716	0.3
GSE43955_TGFB_IL6_VS_TGFB_IL6_IL23_TH17_ACT_CD4_TCELL_60H_UP	C7	0.390849	1.88137	0	0.00853937	0.3
GSE19401_PLN_VS_PEYERS_PATCH_FOLLICULAR_DC_DN	C7	0.489562	1.88099	0	0.00852165	0.3
GSE17721_PAM3CSK4_VS_CPG_8H_BMDC_DN	C7	0.443505	1.88065	0	0.00693742	0.28
GSE22886_NAIVE_CD8_TCELL_VS_DC_DN	C7	0.602899	1.8802	0	0.0070845	0.28
GSE9988_ANTI_TREM1_VS_VEHICLE_TREATED_MONOCYTES_DN	C7	0.628433	1.87991	0	0.00705547	0.28
GSE22501_PERIPHERAL_BLOOD_VS_CORD_BLOOD_TREG_DN	C7	0.464014	1.87965	0	0.00854988	0.3
GSE12392_WT_VS_IFNB_KO_CD8A_NEG_SPLEEN_DC_DN	C7	0.548263	1.87954	0	0.00853221	0.3
GSE29618_MONOCYTE_VS_PDC_UP	C7	0.74146	1.87929	0	0.00711743	0.28
GSE3565_DUSP1_VS_WT_SPLENOCYTES_UP	C7	0.679678	1.87882	0	0.00708849	0.28
GSE17301_CTRL_VS_48H_ACD3_ACD28_STIM_CD8_TCELL_UP	C7	0.454938	1.87879	0	0.00860247	0.3
GSE3720_UNSTIM_VS_LPS_STIM_VD2_GAMMADELTA_TCELL_UP	C7	0.434495	1.8781	0	0.00705979	0.28
GSE40274_FOXP3_VS_FOXP3_AND_IRF4_TRANSDUCED_ACTIVATED_CD4_TCELL_UP	C7	0.484543	1.87789	0	0.00858477	0.3
GSE19923_WT_VS_HEB_KO_DP_THYMOCYTE_DN	C7	0.352834	1.87743	0	0.00856714	0.3
GSE24634_TEFF_VS_TCONV_DAY10_IN_CULTURE_DN	C7	0.648661	1.8769	0	0.00703133	0.28
GSE13738_TCR_VS_BYSTANDER_ACTIVATED_CD4_TCELL_DN	C7	0.522592	1.87673	0	0.00700309	0.28
GSE17301_IFNA2_VS_IFNA5_STIM_ACD3_ACD28_ACT_CD8_TCELL_UP	C7	0.418098	1.87653	0	0.00871288	0.32
GSE11961_GERMINAL_CENTER_BCELL_DAY7_VS_MEMORY_BCELL_DAY40_DN	C7	0.507677	1.8765	0	0.00869506	0.32
GSE3982_NEUTROPHIL_VS_CENT_MEMORY_CD4_TCELL_UP	C7	0.577218	1.87649	0	0.00697508	0.28
GSE22886_NAIVE_BCELL_VS_BM_PLASMA_CELL_DN	C7	0.448317	1.87642	0	0.00694729	0.28
GSE46242_TH1_VS_ANERGIC_TH1_CD4_TCELL_WITH_EGR2_DELETED_DN	C7	0.417396	1.87566	0	0.00872079	0.32
GSE29164_UNTREATED_VS_CD8_TCELL_TREATED_MELANOMA_DAY3_DN	C7	0.556993	1.87545	0	0.00870303	0.32
GSE5542_UNTREATED_VS_IFNG_TREATED_EPITHELIAL_CELLS_6H_DN	C7	0.56521	1.87535	0	0.00691972	0.28
GSE19401_UNSTIM_VS_RETINOIC_ACID_STIM_FOLLICULAR_DC_DN	C7	0.434951	1.87517	0	0.00868534	0.32
GSE13547_CTRL_VS_ANTI_IGM_STIM_BCELL_12H_DN	C7	0.395834	1.87447	0	0.00866772	0.32
GSE22140_GERMFREE_VS_SPF_ARTHRITIC_MOUSE_CD4_TCELL_UP	C7	0.518258	1.87406	0.0476191	0.00865018	0.32
GSE7548_DAY7_VS_DAY28_PCC_IMMUNIZATION_CD4_TCELL_DN	C7	0.475887	1.87391	0	0.00871211	0.34
GSE13484_UNSTIM_VS_12H_YF17D_VACCINE_STIM_PBMC_DN	C7	0.481331	1.87379	0	0.00689237	0.28
GSE17974_IL4_AND_ANTI_IL12_VS_UNTREATED_72H_ACT_CD4_TCELL_DN	C7	0.613048	1.87374	0	0.00686523	0.28
GSE11057_NAIVE_VS_EFF_MEMORY_CD4_TCELL_DN	C7	0.606099	1.87349	0	0.00683831	0.28
GSE3039_ALPHABETA_CD8_TCELL_VS_B2_BCELL_UP	C7	0.507182	1.87339	0	0.0068116	0.28
GSE35825_UNTREATED_VS_IFNG_STIM_MACROPHAGE_DN	C7	0.490331	1.87276	0	0.00869455	0.34
GSE43863_NAIVE_VS_MEMORY_LY6C_INT_CXCR5POS_CD4_TCELL_D150_LCMV_UP	C7	0.533074	1.8724	0	0.00867705	0.34
GSE26343_WT_VS_NFAT5_KO_MACROPHAGE_LPS_STIM_UP	C7	0.440885	1.87162	0	0.00873338	0.34
GSE26343_UNSTIM_VS_LPS_STIM_NFAT5_KO_MACROPHAGE_UP	C7	0.392697	1.87145	0	0.00871588	0.34
GSE20727_CTRL_VS_ROS_INHIBITOR_TREATED_DC_DN	C7	0.457744	1.8714	0	0.00869845	0.34
GSE6269_HEALTHY_VS_FLU_INF_PBMC_DN	C7	0.628656	1.8714	0	0.00714254	0.28
GSE9650_NAIVE_VS_EFF_CD8_TCELL_DN	C7	0.530524	1.87115	0	0.00711485	0.28
GSE27786_BCELL_VS_NKCELL_DN	C7	0.491623	1.87107	0	0.00708738	0.28
GSE1460_CD4_THYMOCYTE_VS_NAIVE_CD4_TCELL_ADULT_BLOOD_DN	C7	0.426267	1.8707	0	0.00706012	0.28
GSE7852_TREG_VS_TCONV_THYMUS_UP	C7	0.574119	1.87051	0	0.00703307	0.28
GSE9988_LPS_VS_LPS_AND_ANTI_TREM1_MONOCYTE_UP	C7	0.601911	1.87025	0	0.00700623	0.28
KAECH_NAIVE_VS_DAY15_EFF_CD8_TCELL_DN	C7	0.592876	1.87015	0	0.00697959	0.28
GSE23505_IL6_IL1_IL23_VS_IL6_IL1_TGFB_TREATED_CD4_TCELL_UP	C7	0.483323	1.87006	0	0.00884648	0.34
GSE13411_PLASMA_CELL_VS_MEMORY_BCELL_DN	C7	0.57832	1.86955	0	0.00695315	0.28
GSE9960_HEALTHY_VS_GRAM_NEG_SEPSIS_PBMC_UP	C7	0.412843	1.86938	0	0.00892225	0.34
GSE33292_DN3_THYMOCYTE_VS_TCF1_KO_TCELL_LYMPHOMA_UP	C7	0.5156	1.86915	0	0.00890451	0.34
GSE13522_CTRL_VS_T_CRUZI_Y_STRAIN_INF_SKIN_IFNAR_KO_UP	C7	0.547858	1.86868	0	0.00888685	0.34
GSE19941_IL10_KO_VS_IL10_KO_AND_NFKBP50_KO_LPS_STIM_MACROPHAGE_DN	C7	0.401232	1.86832	0	0.00886925	0.34
GSE27859_CD11C_INT_F480_HI_MACROPHAGE_VS_CD11C_ING_F480_INT_DC_DN	C7	0.465889	1.86789	0	0.00892431	0.34
GSE4748_LPS_VS_LPS_AND_CYANOBACTERIUM_LPSLIKE_STIM_DC_3H_UP	C7	0.577154	1.86778	0	0.00692691	0.28
GSE40274_FOXP3_VS_FOXP3_AND_SATB1_TRANSDUCED_ACTIVATED_CD4_TCELL_DN	C7	0.453929	1.86725	0	0.0089067	0.34
GSE43955_1H_VS_20H_ACT_CD4_TCELL_WITH_TGFB_IL6_UP	C7	0.347872	1.86722	0	0.00888917	0.34
GSE37605_TREG_VS_TCONV_C57BL6_FOXP3_FUSION_GFP_DN	C7	0.513019	1.86722	0	0.00887171	0.34
GSE2770_TGFB_AND_IL4_VS_IL4_TREATED_ACT_CD4_TCELL_48H_DN	C7	0.436831	1.86718	0	0.00709846	0.28
GSE360_L_DONOVANI_VS_B_MALAYI_LOW_DOSE_DC_DN	C7	0.488515	1.86678	0	0.00707187	0.28
GSE18281_MEDULLARY_THYMOCYTE_VS_WHOLE_MEDULLA_THYMUS_UP	C7	0.42866	1.86646	0	0.00885431	0.34
GSE6259_33D1_POS_DC_VS_CD8_TCELL_DN	C7	0.513083	1.86552	0	0.00720631	0.28
GSE8621_UNSTIM_VS_LPS_STIM_MACROPHAGE_DN	C7	0.41812	1.86502	0	0.00887867	0.34
GSE9988_LOW_LPS_VS_CTRL_TREATED_MONOCYTE_DN	C7	0.441241	1.86469	0	0.00726218	0.28
GSE40274_CTRL_VS_HELIOS_TRANSDUCED_ACTIVATED_CD4_TCELL_UP	C7	0.462472	1.86435	0	0.00886133	0.34
GSE24634_TREG_VS_TCONV_POST_DAY7_IL4_CONVERSION_DN	C7	0.673911	1.86426	0	0.00723529	0.28
GSE5589_LPS_VS_LPS_AND_IL6_STIM_IL6_KO_MACROPHAGE_45MIN_DN	C7	0.472135	1.86384	0	0.00720859	0.28
GSE7852_TREG_VS_TCONV_DN	C7	0.548891	1.86384	0	0.00718209	0.28
GSE339_CD8POS_VS_CD4CD8DN_DC_UP	C7	0.412575	1.8636	0	0.00715578	0.28
GSE2128_CTRL_VS_MIMETOPE_NEGATIVE_SELECTION_DP_THYMOCYTE_NOD_UP	C7	0.609003	1.8635	0	0.00712966	0.28
GSE11864_UNTREATED_VS_CSF1_IN_MAC_UP	C7	0.446384	1.8635	0	0.00710374	0.28
GSE24634_NAIVE_CD4_TCELL_VS_DAY10_IL4_CONV_TREG_DN	C7	0.361459	1.86349	0	0.007078	0.28
GSE22229_RENAL_TRANSPLANT_IMMUNOSUPP_THERAPY_VS_HEALTHY_PBMC_UP	C7	0.428956	1.86332	0	0.00888665	0.34
GSE39556_UNTREATED_VS_3H_POLYIC_INJ_MOUSE_CD8A_DC_DN	C7	0.527618	1.86328	0	0.00886936	0.34
GSE9037_CTRL_VS_LPS_4H_STIM_BMDM_DN	C7	0.413942	1.86234	0	0.0071448	0.3
GSE42088_UNINF_VS_LEISHMANIA_INF_DC_8H_UP	C7	0.500575	1.86211	0	0.0088935	0.34
GSE29618_PDC_VS_MDC_DAY7_FLU_VACCINE_DN	C7	0.676884	1.86209	0	0.00711909	0.3
GSE21360_SECONDARY_VS_QUATERNARY_MEMORY_CD8_TCELL_DN	C7	0.457415	1.86164	0	0.00900841	0.34
GSE31082_DP_VS_CD4_SP_THYMOCYTE_DN	C7	0.477582	1.86124	0	0.00716976	0.3
GSE5589_LPS_VS_LPS_AND_IL10_STIM_MACROPHAGE_180MIN_DN	C7	0.45412	1.8612	0	0.00714416	0.3
GSE2706_UNSTIM_VS_2H_LPS_DC_DN	C7	0.630189	1.86101	0	0.00711873	0.3
GSE5589_UNSTIM_VS_45MIN_LPS_AND_IL10_STIM_MACROPHAGE_UP	C7	0.343907	1.86079	0	0.00709349	0.3
GSE24634_IL4_VS_CTRL_TREATED_NAIVE_CD4_TCELL_DAY5_DN	C7	0.606124	1.86062	0	0.00706842	0.3
GSE36009_UNSTIM_VS_LPS_STIM_DC_UP	C7	0.434547	1.86061	0.0434783	0.00910323	0.34
GSE17974_IL4_AND_ANTI_IL12_VS_UNTREATED_48H_ACT_CD4_TCELL_DN	C7	0.609139	1.86057	0	0.00704353	0.3
GSE14699_DELETIONAL_TOLERANCE_VS_ACTIVATED_CD8_TCELL_UP	C7	0.496869	1.86021	0	0.00908566	0.34
GSE40666_WT_VS_STAT4_KO_CD8_TCELL_WITH_IFNA_STIM_90MIN_UP	C7	0.497408	1.85998	0	0.00906815	0.34
GSE31082_DN_VS_CD8_SP_THYMOCYTE_DN	C7	0.479115	1.85997	0	0.00701882	0.3
GSE29618_BCELL_VS_PDC_DN	C7	0.495137	1.85989	0	0.00699428	0.3
GSE16450_CTRL_VS_IFNA_6H_STIM_MATURE_NEURON_CELL_LINE_DN	C7	0.318227	1.85984	0	0.00905071	0.34
GSE13484_3H_UNSTIM_VS_YF17D_VACCINE_STIM_PBMC_DN	C7	0.596095	1.85971	0	0.00696991	0.3
GSE22886_NAIVE_TCELL_VS_MONOCYTE_DN	C7	0.732193	1.85907	0	0.0071282	0.3
GSE1112_OT1_VS_HY_CD8AB_THYMOCYTE_RTOC_CULTURE_UP	C7	0.429746	1.85902	0	0.00710353	0.3
GSE43955_10H_VS_30H_ACT_CD4_TCELL_UP	C7	0.457216	1.85849	0	0.00908328	0.34
GSE3920_UNTREATED_VS_IFNA_TREATED_ENDOTHELIAL_CELL_DN	C7	0.465737	1.85823	0	0.00728246	0.3
KAECH_DAY8_EFF_VS_DAY15_EFF_CD8_TCELL_DN	C7	0.412225	1.8581	0	0.00725744	0.3
GSE7348_UNSTIM_VS_LPS_STIM_MACROPHAGE_UP	C7	0.447811	1.85806	0	0.00906588	0.34
GSE17721_ALL_VS_24H_PAM3CSK4_BMDC_UP	C7	0.519479	1.85781	0	0.00723258	0.3
GSE32533_WT_VS_MIR17_KO_ACT_CD4_TCELL_DN	C7	0.435877	1.85746	0	0.00920595	0.34
GSE2770_TGFB_AND_IL4_ACT_VS_ACT_CD4_TCELL_6H_UP	C7	0.397298	1.85731	0	0.0072079	0.3
GSE3982_BCELL_VS_NKCELL_UP	C7	0.473663	1.85722	0	0.00718338	0.3
GSE360_T_GONDII_VS_B_MALAYI_HIGH_DOSE_DC_DN	C7	0.473358	1.85722	0	0.00715903	0.3
GSE24142_EARLY_THYMIC_PROGENITOR_VS_DN3_THYMOCYTE_FETAL_UP	C7	0.52534	1.85709	0	0.00713484	0.3
GSE29617_DAY3_VS_DAY7_TIV_FLU_VACCINE_PBMC_2008_UP	C7	0.542345	1.85696	0	0.00711082	0.3
GSE41867_NAIVE_VS_DAY15_LCMV_ARMSTRONG_EFFECTOR_CD8_TCELL_DN	C7	0.393841	1.85668	0	0.00927073	0.34
GSE24972_WT_VS_IRF8_KO_MARGINAL_ZONE_SPLEEN_BCELL_UP	C7	0.39662	1.85647	0	0.00925307	0.34
GSE411_100MIN_VS_400MIN_IL6_STIM_MACROPHAGE_UP	C7	0.463146	1.85645	0	0.00708696	0.3
GSE23925_DARK_ZONE_VS_NAIVE_BCELL_DN	C7	0.434044	1.85633	0	0.00923548	0.34
GSE43863_DAY6_EFF_VS_DAY150_MEM_LY6C_INT_CXCR5POS_CD4_TCELL_UP	C7	0.452642	1.85587	0	0.00928765	0.34
GSE27786_LIN_NEG_VS_BCELL_DN	C7	0.404226	1.85578	0	0.00743184	0.3
GSE12845_PRE_GC_VS_DARKZONE_GC_TONSIL_BCELL_UP	C7	0.637162	1.85543	0	0.00740707	0.3
GSE10239_NAIVE_VS_MEMORY_CD8_TCELL_DN	C7	0.456672	1.85487	0	0.00738246	0.3
GSE7218_UNSTIM_VS_ANTIGEN_STIM_THROUGH_IGG_BCELL_DN	C7	0.757962	1.85471	0	0.00735801	0.3
GSE17721_ALL_VS_24H_PAM3CSK4_BMDC_DN	C7	0.422305	1.85451	0	0.00733373	0.3
GSE11864_UNTREATED_VS_CSF1_PAM3CYS_IN_MAC_UP	C7	0.47182	1.85406	0	0.00744143	0.3
GSE21380_NON_TFH_VS_TFH_CD4_TCELL_DN	C7	0.515794	1.85391	0	0.00931041	0.34
GSE24634_IL4_VS_CTRL_TREATED_NAIVE_CD4_TCELL_DAY3_UP	C7	0.532292	1.85382	0	0.00741703	0.3
GSE15930_STIM_VS_STIM_AND_IFNAB_48H_CD8_T_CELL_DN	C7	0.512705	1.85365	0	0.00739279	0.3
GSE10240_CTRL_VS_IL22_STIM_PRIMARY_BRONCHIAL_EPITHELIAL_CELLS_UP	C7	0.458754	1.85353	0	0.00929281	0.34
GSE19198_6H_VS_24H_IL21_TREATED_TCELL_DN	C7	0.528038	1.85344	0	0.00927527	0.34
GSE360_CTRL_VS_L_DONOVANI_DC_DN	C7	0.499511	1.85309	0	0.00736871	0.3
GSE16450_CTRL_VS_IFNA_6H_STIM_IMMATURE_NEURON_CELL_LINE_DN	C7	0.536847	1.85308	0	0.0092578	0.34
GSE37416_CTRL_VS_24H_F_TULARENSIS_LVS_NEUTROPHIL_UP	C7	0.480381	1.8523	0	0.00754709	0.3
GSE7219_UNSTIM_VS_LPS_AND_ANTI_CD40_STIM_DC_UP	C7	0.539228	1.85208	0	0.0092404	0.34
GSE23502_BM_VS_COLON_TUMOR_HDC_KO_MYELOID_DERIVED_SUPPRESSOR_CELL_DN	C7	0.392562	1.85207	0	0.00922307	0.34
GSE40685_NAIVE_CD4_TCELL_VS_FOXP3_KO_TREG_PRECURSOR_UP	C7	0.435183	1.85203	0	0.00927458	0.34
GSE26156_DOUBLE_POSITIVE_VS_CD4_SINGLE_POSITIVE_THYMOCYTE_UP	C7	0.359168	1.85166	0	0.00925724	0.34
GSE37416_CTRL_VS_3H_F_TULARENSIS_LVS_NEUTROPHIL_UP	C7	0.495479	1.85136	0	0.00773537	0.3
GSE26488_HDAC7_KO_VS_VP16_TRANSGENIC_HDAC7_KO_DOUBLE_POSITIVE_THYMOCYTE_DN	C7	0.43654	1.85125	0	0.00923997	0.34
GSE46606_IRF4_KO_VS_WT_CD40L_IL2_IL5_1DAY_STIMULATED_BCELL_DN	C7	0.466927	1.8511	0	0.00922276	0.34
GSE9037_CTRL_VS_LPS_4H_STIM_IRAK4_KO_BMDM_UP	C7	0.407756	1.85094	0	0.00785071	0.3
GSE7460_TCONV_VS_TREG_THYMUS_DN	C7	0.55483	1.85055	0	0.00782547	0.3
GSE360_DC_VS_MAC_B_MALAYI_HIGH_DOSE_UP	C7	0.438988	1.8505	0	0.00780038	0.3
GSE21380_NON_TFH_VS_TFH_CD4_TCELL_UP	C7	0.543534	1.84991	0	0.00924521	0.34
GSE29949_DC_BRAIN_VS_MONOCYTE_BONE_MARROW_UP	C7	0.374652	1.84961	0	0.00922806	0.34
GSE21670_STAT3_KO_VS_WT_CD4_TCELL_TGFB_IL6_TREATED_UP	C7	0.355127	1.8492	0	0.00921097	0.34
GSE42021_CD24INT_VS_CD24LOW_TREG_THYMUS_DN	C7	0.544801	1.84792	0.05	0.0092727	0.34
GSE17721_CTRL_VS_CPG_4H_BMDC_DN	C7	0.452132	1.84731	0	0.00828905	0.3
GSE7831_UNSTIM_VS_CPG_STIM_PDC_4H_UP	C7	0.419004	1.84725	0	0.00925559	0.34
GSE39916_B_CELL_SPLEEN_VS_PLASMA_CELL_BONE_MARROW_DN	C7	0.574112	1.84716	0	0.00923855	0.34
GSE43955_TGFB_IL6_VS_TGFB_IL6_IL23_TH17_ACT_CD4_TCELL_52H_DN	C7	0.462881	1.84711	0	0.00922157	0.34
GSE19923_WT_VS_HEB_AND_E2A_KO_DP_THYMOCYTE_DN	C7	0.444459	1.84693	0	0.00920465	0.34
GSE19941_LPS_VS_LPS_AND_IL10_STIM_IL10_KO_NFKBP50_KO_MACROPHAGE_UP	C7	0.427548	1.84664	0	0.00923545	0.34
GSE360_L_DONOVANI_VS_M_TUBERCULOSIS_DC_DN	C7	0.573585	1.8466	0	0.00826265	0.3
GSE10325_LUPUS_BCELL_VS_LUPUS_MYELOID_DN	C7	0.723891	1.84578	0	0.00837449	0.3
GSE28737_FOLLICULAR_VS_MARGINAL_ZONE_BCELL_BCL6_HET_DN	C7	0.449597	1.84558	0	0.00930508	0.34
GSE17721_LPS_VS_POLYIC_6H_BMDC_UP	C7	0.379948	1.8452	0	0.00834799	0.3
GSE3982_BASOPHIL_VS_CENT_MEMORY_CD4_TCELL_UP	C7	0.50705	1.84513	0	0.00832165	0.3
GSE21774_CD62L_POS_CD56_DIM_VS_CD62L_NEG_CD56_DIM_NK_CELL_DN	C7	0.523344	1.8448	0	0.0092881	0.34
GSE14415_INDUCED_TREG_VS_TCONV_DN	C7	0.515565	1.84469	0	0.00927118	0.34
GSE29618_MONOCYTE_VS_PDC_DAY7_FLU_VACCINE_UP	C7	0.718364	1.84358	0	0.00843224	0.3
GSE32164_RESTING_DIFFERENTIATED_VS_CMYC_INHIBITED_MACROPHAGE_UP	C7	0.487651	1.84351	0	0.00937795	0.36
GOLDRATH_EFF_VS_MEMORY_CD8_TCELL_DN	C7	0.395587	1.8433	0	0.00840581	0.3
GSE40274_CTRL_VS_FOXP3_AND_IRF4_TRANSDUCED_ACTIVATED_CD4_TCELL_UP	C7	0.510048	1.84322	0	0.00936093	0.36
GSE17186_NAIVE_VS_CD21LOW_TRANSITIONAL_BCELL_CORD_BLOOD_UP	C7	0.42033	1.84312	0.0416667	0.0093925	0.36
GSE9650_EFFECTOR_VS_EXHAUSTED_CD8_TCELL_UP	C7	0.400846	1.84303	0	0.00844903	0.3
GSE17721_POLYIC_VS_PAM3CSK4_4H_BMDC_UP	C7	0.398766	1.84263	0	0.00842271	0.3
GSE40655_FOXO1_KO_VS_WT_NTREG_UP	C7	0.369383	1.84242	0.0476191	0.00941404	0.36
GSE27786_LIN_NEG_VS_CD4_TCELL_DN	C7	0.421615	1.84193	0	0.00846031	0.3
GSE339_EX_VIVO_VS_IN_CULTURE_CD4POS_DC_UP	C7	0.35775	1.84181	0	0.00843412	0.3
GSE15330_HSC_VS_LYMPHOID_PRIMED_MULTIPOTENT_PROGENITOR_DN	C7	0.49661	1.84167	0	0.00939704	0.36
GSE22432_UNTREATED_VS_TGFB1_TREATED_COMMON_DC_PROGENITOR_UP	C7	0.400691	1.84162	0	0.00938011	0.36
GSE24210_RESTING_TREG_VS_TCONV_UP	C7	0.509088	1.84141	0	0.00936324	0.36
GSE36009_WT_VS_NLRP10_KO_DC_DN	C7	0.409631	1.8413	0	0.00934643	0.36
GSE2770_UNTREATED_VS_TGFB_AND_IL4_TREATED_ACT_CD4_TCELL_4H_UP	C7	0.466222	1.84108	0	0.00853955	0.32
GSE39864_WT_VS_GATA3_KO_TREG_UP	C7	0.452478	1.84094	0.0555556	0.00940757	0.36
GSE3982_NEUTROPHIL_VS_TH2_UP	C7	0.463642	1.84094	0	0.00851327	0.32
GSE37605_C57BL6_VS_NOD_FOXP3_IRES_GFP_TCONV_DN	C7	0.396405	1.84089	0	0.00939074	0.36
GSE3565_CTRL_VS_LPS_INJECTED_DUSP1_KO_SPLENOCYTES_UP	C7	0.666629	1.84074	0	0.00848716	0.32
GSE17301_IFNA2_VS_IFNA2_AND_ACD3_ACD28_STIM_CD8_TCELL_UP	C7	0.501456	1.8407	0	0.00937397	0.36
GSE1432_6H_VS_24H_IFNG_MICROGLIA_DN	C7	0.379988	1.84049	0	0.0084612	0.32
GSE27786_LIN_NEG_VS_NKTCELL_DN	C7	0.401295	1.84048	0	0.00843541	0.32
GSE43955_TH0_VS_TGFB_IL6_TH17_ACT_CD4_TCELL_4H_UP	C7	0.444068	1.84022	0	0.00944162	0.36
GSE34515_CD16_NEG_MONOCYTE_VS_DC_DN	C7	0.36034	1.83961	0	0.00942482	0.36
GSE4984_UNTREATED_VS_GALECTIN1_TREATED_DC_UP	C7	0.609271	1.83959	0	0.00840977	0.32
GSE15330_HSC_VS_MEGAKARYOCYTE_ERYTHROID_PROGENITOR_IKAROS_KO_DN	C7	0.496275	1.83898	0	0.00940808	0.36
GSE22196_HEALTHY_VS_OBESE_MOUSE_SKIN_GAMMADELTA_TCELL_DN	C7	0.43112	1.83874	0.0384615	0.0093914	0.36
GSE22886_NAIVE_VS_MEMORY_TCELL_DN	C7	0.44887	1.83874	0	0.00838428	0.32
GSE2770_IL12_AND_TGFB_VS_IL4_TREATED_ACT_CD4_TCELL_48H_UP	C7	0.52221	1.83873	0	0.00835895	0.32
GSE9988_ANTI_TREM1_VS_ANTI_TREM1_AND_LPS_MONOCYTE_DN	C7	0.59347	1.83861	0	0.00833377	0.32
GSE14000_UNSTIM_VS_16H_LPS_DC_DN	C7	0.561764	1.83855	0	0.0083704	0.32
GSE2770_UNTREATED_VS_IL4_TREATED_ACT_CD4_TCELL_6H_UP	C7	0.430604	1.83826	0	0.00834534	0.32
GSE3337_CTRL_VS_16H_IFNG_IN_CD8POS_DC_UP	C7	0.501998	1.8382	0	0.00832043	0.32
GSE2706_UNSTIM_VS_2H_R848_DC_DN	C7	0.620875	1.83792	0	0.00829567	0.32
GSE29618_MONOCYTE_VS_MDC_DAY7_FLU_VACCINE_UP	C7	0.701636	1.83772	0	0.00827105	0.32
GSE41176_UNSTIM_VS_ANTI_IGM_STIM_BCELL_6H_DN	C7	0.446042	1.8376	0	0.00942971	0.36
GSE17721_POLYIC_VS_GARDIQUIMOD_16H_BMDC_UP	C7	0.457069	1.83743	0	0.00837525	0.32
GSE16451_CTRL_VS_WEST_EQUINE_ENC_VIRUS_MATURE_NEURON_CELL_LINE_DN	C7	0.460533	1.83658	0	0.00945903	0.36
GSE6092_UNSTIM_VS_IFNG_STIM_ENDOTHELIAL_CELL_DN	C7	0.469334	1.83626	0	0.00841111	0.32
GSE36888_UNTREATED_VS_IL2_TREATED_TCELL_17H_UP	C7	0.515218	1.83603	0	0.00944234	0.36
GSE17721_POLYIC_VS_GARDIQUIMOD_12H_BMDC_UP	C7	0.454119	1.83583	0	0.00838637	0.32
GSE9988_LOW_LPS_VS_ANTI_TREM1_AND_LPS_MONOCYTE_UP	C7	0.643518	1.83551	0	0.00843679	0.32
GSE33292_WT_VS_TCF1_KO_DN3_THYMOCYTE_UP	C7	0.417915	1.83546	0	0.00946323	0.36
GSE29618_BCELL_VS_PDC_UP	C7	0.624857	1.83541	0	0.00853929	0.32
GSE32986_CURDLAN_LOWDOSE_VS_CURDLAN_HIGHDOSE_STIM_DC_UP	C7	0.432558	1.83537	0	0.00944659	0.36
GSE17721_LPS_VS_CPG_8H_BMDC_DN	C7	0.396933	1.83506	0	0.00851439	0.32
GSE3039_CD4_TCELL_VS_ALPHAALPHA_CD8_TCELL_UP	C7	0.467642	1.83506	0	0.00848964	0.32
GSE22886_NAIVE_CD8_TCELL_VS_MONOCYTE_UP	C7	0.59022	1.8347	0	0.00846503	0.32
GSE10325_CD4_TCELL_VS_BCELL_DN	C7	0.647656	1.83357	0	0.00859512	0.32
GSE28737_BCL6_HET_VS_BCL6_KO_FOLLICULAR_BCELL_DN	C7	0.46518	1.83337	0	0.00964727	0.38
GSE24142_EARLY_THYMIC_PROGENITOR_VS_DN2_THYMOCYTE_ADULT_UP	C7	0.616598	1.8331	0	0.00857035	0.32
GSE9878_CTRL_VS_EBF_TRANSDUCED_PAX5_KO_PRO_BCELL_UP	C7	0.431582	1.83308	0	0.00963038	0.38
GSE27291_6H_VS_7D_STIM_GAMMADELTA_TCELL_UP	C7	0.337288	1.83279	0	0.00961354	0.38
GSE29618_BCELL_VS_MDC_DAY7_FLU_VACCINE_DN	C7	0.63163	1.83263	0	0.00854572	0.32
GSE21670_STAT3_KO_VS_WT_CD4_TCELL_IL6_TREATED_UP	C7	0.421237	1.83246	0	0.00959676	0.38
GSE22935_WT_VS_MYD88_KO_MACROPHAGE_24H_MBOVIS_BCG_STIM_DN	C7	0.410324	1.83211	0	0.00958004	0.38
GSE13485_PRE_VS_POST_YF17D_VACCINATION_PBMC_DN	C7	0.678094	1.83205	0.0322581	0.00870468	0.32
GSE2770_TGFB_AND_IL4_ACT_VS_ACT_CD4_TCELL_2H_DN	C7	0.663022	1.83177	0	0.00867981	0.32
GSE27859_MACROPHAGE_VS_CD11C_INT_F480_INT_DC_DN	C7	0.434402	1.83151	0	0.00956338	0.38
GSE3982_MAST_CELL_VS_NEUTROPHIL_DN	C7	0.484331	1.83111	0	0.00865508	0.32
GSE11973_MIR223_KOVS_WT_BONE_MARROW_NEUTROPHIL_UP	C7	0.401534	1.83078	0	0.00958525	0.38
GSE9239_CTRL_VS_TNF_INHIBITOR_TREATED_DC_UP	C7	0.407858	1.83065	0	0.00956863	0.38
GSE37301_HEMATOPOIETIC_STEM_CELL_VS_MULTIPOTENT_PROGENITOR_DN	C7	0.348478	1.83055	0	0.00955208	0.38
GSE46242_TH1_VS_ANERGIC_TH1_CD4_TCELL_UP	C7	0.489359	1.83033	0	0.00957237	0.38
GSE41176_UNSTIM_VS_ANTI_IGM_STIM_BCELL_3H_UP	C7	0.479325	1.82985	0	0.00955587	0.38
GSE17721_0.5H_VS_4H_POLYIC_BMDC_DN	C7	0.435602	1.82975	0	0.00877852	0.32
GSE16450_IMMATURE_VS_MATURE_NEURON_CELL_LINE_UP	C7	0.569837	1.82974	0	0.00953942	0.38
GSE1460_DP_VS_CD4_THYMOCYTE_DN	C7	0.586949	1.82928	0	0.00875365	0.32
GSE37533_UNTREATED_VS_PIOGLIZATONE_TREATED_CD4_TCELL_PPARG1_AND_FOXP3_TRASDUCED_DN	C7	0.470028	1.82925	0	0.0095611	0.38
GSE5455_HEALTHY_VS_TUMOR_BEARING_MOUSE_SPLEEN_MONOCYTE_24H_INCUBATION_DN	C7	0.506984	1.82873	0	0.00872892	0.32
GSE19198_CTRL_VS_IL21_TREATED_TCELL_1H_DN	C7	0.462852	1.82845	0	0.00958657	0.38
GSE17721_0.5H_VS_4H_PAM3CSK4_BMDC_UP	C7	0.365626	1.82806	0	0.00870433	0.32
GSE2128_C57BL6_VS_NOD_THYMOCYTE_MIMETOPE_NEGATIVE_SELECTION_DN	C7	0.484255	1.82765	0	0.00867988	0.32
GSE11961_MEMORY_BCELL_DAY7_VS_GERMINAL_CENTER_BCELL_DAY7_DN	C7	0.506141	1.82764	0	0.0097111	0.38
GSE13306_RA_VS_UNTREATED_MEM_CD4_TCELL_UP	C7	0.562769	1.82757	0	0.00865557	0.32
GSE3982_EOSINOPHIL_VS_CENT_MEMORY_CD4_TCELL_UP	C7	0.527987	1.82736	0	0.00863139	0.32
GSE3982_EOSINOPHIL_VS_NEUTROPHIL_DN	C7	0.509455	1.82732	0	0.00860735	0.32
GSE360_LOW_DOSE_B_MALAYI_VS_M_TUBERCULOSIS_MAC_DN	C7	0.454848	1.82718	0	0.00858344	0.32
GSE45365_NK_CELL_VS_CD8_TCELL_MCMV_INFECTION_DN	C7	0.521638	1.82623	0	0.00984162	0.38
GSE17721_CTRL_VS_GARDIQUIMOD_12H_BMDC_DN	C7	0.441227	1.8262	0	0.00868013	0.32
GSE11864_CSF1_VS_CSF1_IFNG_IN_MAC_DN	C7	0.405741	1.82587	0	0.00865615	0.32
GSE7831_UNSTIM_VS_CPG_STIM_PDC_1H_DN	C7	0.400888	1.82426	0	0.00989754	0.38
GSE411_UNSTIM_VS_100MIN_IL6_STIM_SOCS3_KO_MACROPHAGE_UP	C7	0.375144	1.82417	0	0.00889174	0.34
GSE13485_DAY1_VS_DAY3_YF17D_VACCINE_PBMC_DN	C7	0.533597	1.82379	0.0357143	0.00913433	0.34
GSE25123_ROSIGLITAZONE_VS_IL4_AND_ROSIGLITAZONE_STIM_PPARG_KO_MACROPHAGE_DAY10_DN	C7	0.416761	1.8237	0	0.00996878	0.38
GSE36009_WT_VS_NLRP10_KO_DC_UP	C7	0.48279	1.82361	0	0.00995182	0.38
GSE1925_CTRL_VS_24H_IFNG_STIM_IFNG_PRIMED_MACROPHAGE_DN	C7	0.334865	1.82336	0	0.00916753	0.34
GSE5589_WT_VS_IL6_KO_LPS_STIM_MACROPHAGE_45MIN_DN	C7	0.435962	1.82311	0	0.00914249	0.34
GSE18791_UNSTIM_VS_NEWCATSLE_VIRUS_DC_6H_DN	C7	0.671714	1.82295	0	0.00911757	0.34
GSE31082_DN_VS_CD4_SP_THYMOCYTE_DN	C7	0.42205	1.82282	0	0.0090928	0.34
GSE36078_WT_VS_IL1R_KO_LUNG_DC_UP	C7	0.466755	1.82258	0	0.00998763	0.38
GSE21774_CD62L_POS_CD56_BRIGHT_VS_CD62L_NEG_CD56_DIM_NK_CELL_UP	C7	0.578863	1.82257	0	0.0099707	0.38
GSE5503_MLN_DC_VS_SPLEEN_DC_ACTIVATED_ALLOGENIC_TCELL_UP	C7	0.416178	1.82228	0	0.00995383	0.38
GSE17721_CTRL_VS_PAM3CSK4_6H_BMDC_UP	C7	0.384476	1.82225	0	0.00912576	0.34
GSE34156_UNTREATED_VS_6H_NOD2_AND_TLR1_TLR2_LIGAND_TREATED_MONOCYTE_DN	C7	0.605991	1.82207	0.0454545	0.00993701	0.38
GSE13738_RESTING_VS_BYSTANDER_ACTIVATED_CD4_TCELL_DN	C7	0.534954	1.82098	0	0.00916119	0.34
GSE39820_CTRL_VS_IL1B_IL6_IL23A_CD4_TCELL_DN	C7	0.465206	1.82087	0	0.0091365	0.34
GSE3039_ALPHAALPHA_VS_ALPHABETA_CD8_TCELL_DN	C7	0.613739	1.82087	0	0.00911194	0.34
KAECH_NAIVE_VS_DAY8_EFF_CD8_TCELL_DN	C7	0.46617	1.82072	0	0.00914255	0.34
GSE37301_COMMON_LYMPHOID_PROGENITOR_VS_CD4_TCELL_DN	C7	0.383116	1.82056	0	0.0100347	0.38
GSE17974_IL4_AND_ANTI_IL12_VS_UNTREATED_24H_ACT_CD4_TCELL_DN	C7	0.596999	1.82026	0	0.0091181	0.34
GSE339_CD4POS_VS_CD8POS_DC_IN_CULTURE_UP	C7	0.425256	1.8196	0	0.00920976	0.34
GSE12366_GC_VS_NAIVE_BCELL_DN	C7	0.573201	1.81959	0	0.00918527	0.34
GSE37532_TREG_VS_TCONV_CD4_TCELL_FROM_LN_DN	C7	0.448231	1.81957	0	0.0100537	0.38
GSE39820_CTRL_VS_TGFBETA1_IL6_CD4_TCELL_UP	C7	0.418417	1.81898	0	0.00916091	0.34
GSE34156_UNTREATED_VS_24H_NOD2_AND_TLR1_TLR2_LIGAND_TREATED_MONOCYTE_UP	C7	0.496637	1.81882	0	0.0102199	0.4
GSE11864_CSF1_IFNG_VS_CSF1_PAM3CYS_IN_MAC_UP	C7	0.470375	1.81842	0	0.00939639	0.34
GSE29618_BCELL_VS_PDC_DAY7_FLU_VACCINE_UP	C7	0.621694	1.81811	0	0.00937159	0.34
GSE6259_33D1_POS_DC_VS_CD4_TCELL_DN	C7	0.632795	1.8181	0	0.00934693	0.34
GSE22935_UNSTIM_VS_24H_MBOVIS_BCG_STIM_MYD88_KO_MACROPHAGE_DN	C7	0.423936	1.8177	0	0.0104454	0.4
GSE27786_NKCELL_VS_ERYTHROBLAST_UP	C7	0.334511	1.81746	0	0.00942758	0.34
GSE14415_NATURAL_TREG_VS_FOXP3_KO_NATURAL_TREG_UP	C7	0.565819	1.81739	0	0.0105015	0.4
GSE18791_CTRL_VS_NEWCASTLE_VIRUS_DC_4H_DN	C7	0.586781	1.81728	0	0.0094029	0.34
GSE15930_STIM_VS_STIM_AND_TRICHOSTATINA_48H_CD8_T_CELL_DN	C7	0.476006	1.81712	0.0357143	0.00937835	0.34
GSE17721_0.5H_VS_24H_CPG_BMDC_DN	C7	0.544709	1.81687	0	0.00946718	0.34
GSE8515_IL1_VS_IL6_4H_STIM_MAC_UP	C7	0.501076	1.81682	0	0.00944259	0.34
GSE29618_BCELL_VS_PDC_DAY7_FLU_VACCINE_DN	C7	0.537971	1.81639	0	0.00941813	0.34
GSE3720_UNSTIM_VS_PMA_STIM_VD2_GAMMADELTA_TCELL_UP	C7	0.396374	1.8162	0	0.00939379	0.34
GSE3982_DC_VS_CENT_MEMORY_CD4_TCELL_UP	C7	0.582793	1.816	0	0.00936958	0.34
GSE3565_CTRL_VS_LPS_INJECTED_SPLENOCYTES_UP	C7	0.655538	1.8158	0	0.0093455	0.34
GSE24574_NAIVE_VS_TCONV_CD4_TCELL_UP	C7	0.401439	1.81567	0	0.0107946	0.4
GSE26343_WT_VS_NFAT5_KO_MACROPHAGE_LPS_STIM_DN	C7	0.482473	1.81543	0	0.0107766	0.4
GSE37533_UNTREATED_VS_PIOGLIZATONE_TREATED_CD4_TCELL_PPARG2_AND_FOXP3_TRASDUCED_DN	C7	0.358133	1.81484	0	0.0108314	0.4
GSE14769_UNSTIM_VS_60MIN_LPS_BMDM_DN	C7	0.532285	1.81466	0	0.00937418	0.34
GSE21379_WT_VS_SAP_KO_TFH_CD4_TCELL_DN	C7	0.479599	1.8145	0	0.0108567	0.4
GSE22589_HEALTHY_VS_SIV_INFECTED_DC_DN	C7	0.440593	1.8142	0	0.01094	0.4
GSE37301_HEMATOPOIETIC_STEM_CELL_VS_CD4_TCELL_UP	C7	0.586202	1.81393	0	0.0109828	0.4
GSE15624_CTRL_VS_3H_HALOFUGINONE_TREATED_CD4_TCELL_UP	C7	0.430074	1.81377	0	0.0109646	0.4
GSE17721_12H_VS_24H_POLYIC_BMDC_DN	C7	0.325989	1.81337	0	0.0093502	0.34
GSE360_CTRL_VS_L_DONOVANI_DC_UP	C7	0.416875	1.81298	0	0.00932635	0.34
GSE22886_NAIVE_CD4_TCELL_VS_MONOCYTE_DN	C7	0.738395	1.81285	0	0.00930262	0.34
GSE2706_2H_VS_8H_LPS_STIM_DC_DN	C7	0.612969	1.81282	0	0.00927901	0.34
GSE2770_TGFB_AND_IL4_VS_IL4_TREATED_ACT_CD4_TCELL_48H_UP	C7	0.46169	1.81256	0	0.0093159	0.36
GSE41176_UNSTIM_VS_ANTI_IGM_STIM_TAK1_KO_BCELL_1H_UP	C7	0.399174	1.81245	0	0.0110079	0.4
GSE17721_LPS_VS_PAM3CSK4_24H_BMDC_UP	C7	0.385216	1.81209	0	0.00944135	0.36
GSE40666_UNTREATED_VS_IFNA_STIM_STAT1_KO_CD8_TCELL_90MIN_UP	C7	0.516252	1.81199	0	0.0109898	0.4
GSE14415_ACT_TCONV_VS_ACT_NATURAL_TREG_DN	C7	0.506066	1.81184	0	0.0109717	0.4
GSE15624_CTRL_VS_6H_HALOFUGINONE_TREATED_CD4_TCELL_UP	C7	0.470268	1.81179	0	0.0109536	0.4
GSE25123_CTRL_VS_ROSIGLITAZONE_STIM_PPARG_KO_MACROPHAGE_DN	C7	0.424858	1.81161	0	0.0109356	0.4
GSE19941_UNSTIM_VS_LPS_STIM_IL10_KO_MACROPHAGE_UP	C7	0.45658	1.81143	0	0.0110177	0.4
GSE34205_RSV_VS_FLU_INF_INFANT_PBMC_DN	C7	0.6154	1.81136	0	0.00952112	0.36
GSE18281_CORTICAL_THYMOCYTE_VS_WHOLE_CORTEX_THYMUS_DN	C7	0.400562	1.81128	0	0.0110355	0.4
GSE7218_IGM_VS_IGG_SIGNAL_THGOUGH_ANTIGEN_BCELL_DN	C7	0.698459	1.81113	0	0.00949719	0.36
GSE19772_HCMV_INFL_VS_HCMV_INF_MONOCYTES_AND_PI3K_INHIBITION_DN	C7	0.415754	1.81112	0	0.0110599	0.4
GSE36888_STAT5_AB_KNOCKIN_VS_WT_TCELL_IL2_TREATED_2H_UP	C7	0.545598	1.8109	0	0.0110419	0.4
GSE32034_LY6C_HIGH_VS_LOW_MONOCYTE_UP	C7	0.488643	1.81041	0	0.0110239	0.4
GSE42021_CD24INT_VS_CD24LOW_TCONV_THYMUS_DN	C7	0.495298	1.81003	0.0476191	0.011006	0.4
GSE2706_2H_VS_8H_R848_AND_LPS_STIM_DC_DN	C7	0.546636	1.80985	0	0.00977101	0.36
GSE2770_IL12_AND_TGFB_ACT_VS_ACT_CD4_TCELL_6H_DN	C7	0.44386	1.80949	0	0.00974659	0.36
GSE2706_UNSTIM_VS_8H_R848_DC_DN	C7	0.658759	1.80945	0	0.00972228	0.36
GSE1112_HY_CD8AB_VS_HY_CD8AA_THYMOCYTE_RTOC_CULTURE_UP	C7	0.555108	1.80859	0	0.00975341	0.36
GSE21670_IL6_VS_TGFB_AND_IL6_TREATED_CD4_TCELL_UP	C7	0.45001	1.80857	0	0.0110236	0.4
GSE8685_IL2_ACT_IL2_STARVED_VS_IL15_ACT_IL2_STARVED_CD4_TCELL_UP	C7	0.405296	1.80835	0	0.0110057	0.4
GSE19941_UNSTIM_VS_LPS_AND_IL10_STIM_IL10_KO_MACROPHAGE_UP	C7	0.423596	1.8083	0	0.0109879	0.4
GSE37301_GRANULOCYTE_MONOCYTE_PROGENITOR_VS_RAG2_KO_NK_CELL_DN	C7	0.365981	1.80825	0	0.0109702	0.4
GSE360_HIGH_DOSE_B_MALAYI_VS_M_TUBERCULOSIS_DC_DN	C7	0.615331	1.80799	0	0.00972921	0.36
GSE28130_ACTIVATED_VS_INDUCEED_TREG_UP	C7	0.432686	1.80799	0	0.0109525	0.4
GSE20366_EX_VIVO_VS_DEC205_CONVERSION_NAIVE_CD4_TCELL_UP	C7	0.493218	1.80786	0	0.00970512	0.36
GSE6674_UNSTIM_VS_PL2_3_STIM_BCELL_DN	C7	0.433982	1.80785	0	0.0109348	0.4
GSE2706_UNSTIM_VS_8H_LPS_DC_DN	C7	0.554721	1.80779	0	0.00968116	0.36
GSE21546_WT_VS_SAP1A_KO_AND_ELK1_KO_DP_THYMOCYTES_DN	C7	0.454031	1.80773	0	0.0109173	0.4
GSE10325_MYELOID_VS_LUPUS_MYELOID_DN	C7	0.689321	1.80748	0	0.00965731	0.36
GSE32986_CURDLAN_HIGHDOSE_VS_GMCSF_AND_CURDLAN_HIGHDOSE_STIM_DC_UP	C7	0.426647	1.80725	0	0.0109353	0.4
GSE22935_UNSTIM_VS_24H_MBOVIS_BCG_STIM_MACROPHAGE_DN	C7	0.420164	1.80723	0	0.0109178	0.4
GSE13411_IGM_VS_SWITCHED_MEMORY_BCELL_DN	C7	0.425772	1.80691	0	0.00963359	0.36
GSE3982_EOSINOPHIL_VS_EFF_MEMORY_CD4_TCELL_UP	C7	0.512553	1.80673	0	0.00960998	0.36
GSE17721_LPS_VS_CPG_12H_BMDC_UP	C7	0.451987	1.80644	0	0.00958648	0.36
GSE40274_CTRL_VS_FOXP3_AND_GATA1_TRANSDUCED_ACTIVATED_CD4_TCELL_UP	C7	0.558637	1.80592	0	0.0109003	0.4
GSE360_L_MAJOR_VS_B_MALAYI_LOW_DOSE_DC_UP	C7	0.419734	1.80588	0	0.0096755	0.36
GSE3982_MAC_VS_NKCELL_UP	C7	0.479346	1.80529	0	0.00974947	0.36
GSE32901_NAIVE_VS_TH17_ENRICHED_CD4_TCELL_DN	C7	0.404663	1.80516	0	0.010985	0.4
GSE21774_CD62L_POS_CD56_DIM_VS_CD62L_NEG_CD56_DIM_NK_CELL_UP	C7	0.500264	1.8046	0	0.0109675	0.4
GSE9960_GRAM_NEG_VS_GRAM_POS_SEPSIS_PBMC_DN	C7	0.427329	1.80443	0	0.0109848	0.4
GSE369_PRE_VS_POST_IL6_INJECTION_IFNG_KO_LIVER_UP	C7	0.419147	1.80363	0	0.00988201	0.36
GSE13411_IGM_MEMORY_BCELL_VS_PLASMA_CELL_UP	C7	0.442029	1.80337	0.030303	0.00985808	0.36
GSE40666_WT_VS_STAT4_KO_CD8_TCELL_WITH_IFNA_STIM_90MIN_DN	C7	0.44127	1.80323	0	0.0110757	0.4
GSE27786_LSK_VS_NEUTROPHIL_DN	C7	0.419888	1.80265	0	0.00983427	0.36
GSE46606_IRF4HIGH_VS_WT_CD40L_IL2_IL5_DAY1_STIMULATED_BCELL_DN	C7	0.36952	1.80228	0	0.0110581	0.4
GSE22886_NAIVE_CD8_TCELL_VS_MONOCYTE_DN	C7	0.730086	1.80203	0	0.00991537	0.36
GSE8621_LPS_STIM_VS_LPS_PRIMED_AND_LPS_STIM_MACROPHAGE_DN	C7	0.41912	1.80186	0	0.0110406	0.4
GSE46606_IRF4_KO_VS_WT_CD40L_IL2_IL5_1DAY_STIMULATED_BCELL_UP	C7	0.430494	1.80135	0	0.0110232	0.4
GOLDRATH_NAIVE_VS_MEMORY_CD8_TCELL_DN	C7	0.608604	1.80063	0	0.00989153	0.36
GSE3982_DC_VS_EFF_MEMORY_CD4_TCELL_UP	C7	0.582513	1.80046	0	0.00986781	0.36
GSE411_UNSTIM_VS_100MIN_IL6_STIM_MACROPHAGE_DN	C7	0.500261	1.80043	0	0.0098442	0.36
GSE13411_NAIVE_VS_MEMORY_BCELL_DN	C7	0.311535	1.8004	0	0.00982071	0.36
GSE360_CTRL_VS_L_MAJOR_DC_UP	C7	0.402638	1.80011	0	0.00979733	0.36
GSE34205_HEALTHY_VS_RSV_INF_INFANT_PBMC_UP	C7	0.486842	1.79992	0	0.00977406	0.36
GSE1460_INTRATHYMIC_T_PROGENITOR_VS_DP_THYMOCYTE_DN	C7	0.478623	1.79979	0	0.0097509	0.36
GSE10325_BCELL_VS_LUPUS_BCELL_DN	C7	0.578468	1.7992	0.0416667	0.00983066	0.36
GSE26343_UNSTIM_VS_LPS_STIM_MACROPHAGE_DN	C7	0.398101	1.79904	0	0.0111564	0.42
GSE18893_TCONV_VS_TREG_24H_CULTURE_UP	C7	0.467007	1.79882	0	0.0112351	0.42
GSE21546_WT_VS_SAP1A_KO_ANTI_CD3_STIM_DP_THYMOCYTES_UP	C7	0.451263	1.79854	0	0.0112174	0.42
GSE1432_CTRL_VS_IFNG_6H_MICROGLIA_DN	C7	0.65615	1.79792	0	0.00985668	0.36
GSE21927_SPLEEN_C57BL6_VS_4T1_TUMOR_BALBC_MONOCYTES_UP	C7	0.30277	1.79777	0	0.0111997	0.42
GSE3982_MAST_CELL_VS_NKCELL_DN	C7	0.502109	1.7976	0	0.00998814	0.36
GSE19941_IL10_KO_VS_IL10_KO_AND_NFKBP50_KO_LPS_AND_IL10_STIM_MACROPHAGE_UP	C7	0.424613	1.79759	0	0.0111821	0.42
GSE46606_UNSTIM_VS_CD40L_IL2_IL5_3DAY_STIMULATED_IRF4MID_SORTED_BCELL_UP	C7	0.338676	1.79733	0	0.0111646	0.42
GSE23321_CENTRAL_MEMORY_VS_NAIVE_CD8_TCELL_UP	C7	0.470652	1.79724	0	0.0111471	0.42
GSE17301_CTRL_VS_48H_ACD3_ACD28_IFNA2_STIM_CD8_TCELL_UP	C7	0.371796	1.79706	0	0.0111297	0.42
GSE22886_IGG_IGA_MEMORY_BCELL_VS_BLOOD_PLASMA_CELL_DN	C7	0.350333	1.79692	0.08	0.0099647	0.36
GSE10240_IL22_VS_IL22_AND_IL17_STIM_PRIMARY_BRONCHIAL_EPITHELIAL_CELLS_DN	C7	0.417362	1.7966	0	0.0111124	0.42
GSE1432_1H_VS_6H_IFNG_MICROGLIA_DN	C7	0.578307	1.79659	0	0.00998944	0.36
GSE2405_S_AUREUS_VS_A_PHAGOCYTOPHILUM_NEUTROPHIL_UP	C7	0.526756	1.79651	0	0.0099661	0.36
GSE3720_UNSTIM_VS_LPS_STIM_VD1_GAMMADELTA_TCELL_DN	C7	0.507069	1.79639	0	0.0099947	0.36
GSE17721_0.5H_VS_4H_CPG_BMDC_DN	C7	0.497901	1.79621	0	0.00997146	0.36
GSE1448_CTRL_VS_ANTI_VALPHA2_DP_THYMOCYTE_DN	C7	0.445116	1.79602	0	0.00999764	0.36
GSE14908_ATOPIC_VS_NONATOPIC_PATIENT_RESTING_CD4_TCELL_UP	C7	0.356645	1.79587	0	0.0112306	0.42
GSE26030_UNSTIM_VS_RESTIM_TH17_DAY5_POST_POLARIZATION_UP	C7	0.414575	1.79486	0	0.0113134	0.42
GSE17580_TREG_VS_TEFF_S_MANSONI_INF_UP	C7	0.496405	1.79451	0	0.0100703	0.36
GSE16697_CD4_TCELL_VS_TFH_CD4_TCELL_DN	C7	0.480144	1.79441	0	0.0112958	0.42
GSE41867_NAIVE_VS_DAY6_LCMV_ARMSTRONG_EFFECTOR_CD8_TCELL_DN	C7	0.512573	1.79426	0	0.0112783	0.42
GSE17721_POLYIC_VS_GARDIQUIMOD_4H_BMDC_UP	C7	0.347259	1.79409	0	0.0100471	0.36
GSE17974_IL4_AND_ANTI_IL12_VS_UNTREATED_2H_ACT_CD4_TCELL_UP	C7	0.491854	1.79404	0	0.0100751	0.36
GSE11961_MEMORY_BCELL_DAY7_VS_GERMINAL_CENTER_BCELL_DAY7_UP	C7	0.441628	1.79399	0	0.0112947	0.42
GSE339_CD8POS_VS_CD4CD8DN_DC_DN	C7	0.423242	1.79366	0	0.0103733	0.36
GSE23984_CTRL_VS_HYPOCALEMIC_VITAMIND_ANALOG_TCELL_DN	C7	0.442887	1.7934	0	0.0113229	0.42
GSE411_WT_VS_SOCS3_KO_MACROPHAGE_IL6_STIM_100MIN_DN	C7	0.371618	1.79332	0	0.0103495	0.36
GSE5589_LPS_VS_LPS_AND_IL10_STIM_IL6_KO_MACROPHAGE_45MIN_DN	C7	0.445136	1.7933	0	0.0103259	0.36
GSE39820_CTRL_VS_TGFBETA1_IL6_IL23A_CD4_TCELL_DN	C7	0.396106	1.79313	0	0.0103023	0.36
GSE5589_WT_VS_IL10_KO_LPS_STIM_MACROPHAGE_180MIN_UP	C7	0.391765	1.79299	0	0.0104132	0.36
GSE9988_ANTI_TREM1_VS_LPS_MONOCYTE_DN	C7	0.631788	1.79286	0	0.0103895	0.36
GSE19888_ADENOSINE_A3R_ACT_VS_A3R_ACT_WITH_A3R_INH_PRETREATMENT_IN_MAST_CELL_DN	C7	0.407698	1.79198	0	0.011436	0.42
GSE18281_SUBCAPSULAR_VS_PERIMEDULLARY_CORTICAL_REGION_OF_THYMUS_UP	C7	0.431433	1.79192	0	0.0114184	0.42
GSE3982_EOSINOPHIL_VS_NEUTROPHIL_UP	C7	0.314587	1.79174	0	0.0104851	0.36
GSE25088_IL4_VS_IL4_AND_ROSIGLITAZONE_STIM_STAT6_KO_MACROPHAGE_DAY10_UP	C7	0.469986	1.79162	0	0.0114008	0.42
GSE7460_FOXP3_MUT_VS_WT_ACT_TCONV_UP	C7	0.512266	1.79151	0	0.0104614	0.36
GSE12003_MIR223_KO_VS_WT_BM_PROGENITOR_4D_CULTURE_UP	C7	0.366184	1.79134	0	0.0113833	0.42
GSE21360_NAIVE_VS_QUATERNARY_MEMORY_CD8_TCELL_DN	C7	0.603044	1.79131	0.0476191	0.0113658	0.42
GSE360_LOW_DOSE_B_MALAYI_VS_M_TUBERCULOSIS_DC_DN	C7	0.564169	1.79122	0	0.0104378	0.36
GSE1432_1H_VS_24H_IFNG_MICROGLIA_DN	C7	0.634541	1.7912	0	0.0104143	0.36
GSE25088_CTRL_VS_IL4_AND_ROSIGLITAZONE_STIM_STAT6_KO_MACROPHAGE_DN	C7	0.374771	1.79109	0	0.0113484	0.42
GSE24142_EARLY_THYMIC_PROGENITOR_VS_DN2_THYMOCYTE_UP	C7	0.664088	1.79108	0	0.0103909	0.36
GSE22886_IGA_VS_IGM_MEMORY_BCELL_DN	C7	0.46916	1.79082	0	0.0103676	0.36
GSE27786_LSK_VS_BCELL_DN	C7	0.342991	1.79081	0	0.0103444	0.36
GSE12198_CTRL_VS_LOW_IL2_STIM_NK_CELL_UP	C7	0.366495	1.79078	0	0.0113311	0.42
GSE31082_DP_VS_CD8_SP_THYMOCYTE_DN	C7	0.404113	1.79052	0	0.010453	0.36
GSE27786_CD4_VS_CD8_TCELL_UP	C7	0.418612	1.79049	0	0.0104297	0.36
GSE39110_UNTREATED_VS_IL2_TREATED_CD8_TCELL_DAY3_POST_IMMUNIZATION_UP	C7	0.43725	1.79006	0	0.011437	0.42
GSE24726_WT_VS_E2_2_KO_PDC_DAY6_POST_DELETION_DN	C7	0.487431	1.78978	0	0.0114196	0.42
KAECH_DAY8_EFF_VS_MEMORY_CD8_TCELL_DN	C7	0.402364	1.78923	0	0.0105182	0.38
GSE2826_WT_VS_XID_BCELL_UP	C7	0.396961	1.78888	0	0.0104949	0.38
GSE42021_CD24HI_VS_CD24LOW_TREG_THYMUS_DN	C7	0.586982	1.78888	0.0588235	0.0115097	0.42
GSE13547_WT_VS_ZFX_KO_BCELL_ANTI_IGM_STIM_2H_DN	C7	0.385713	1.78885	0	0.0114922	0.42
GSE22886_NAIVE_CD8_TCELL_VS_DC_UP	C7	0.552297	1.78853	0	0.0104717	0.38
GSE360_T_GONDII_VS_M_TUBERCULOSIS_DC_DN	C7	0.547389	1.78852	0	0.0104485	0.38
GSE1925_CTRL_VS_24H_IFNG_STIM_MACROPHAGE_UP	C7	0.41846	1.78843	0	0.0104255	0.38
GSE360_CTRL_VS_M_TUBERCULOSIS_DC_DN	C7	0.57028	1.78838	0	0.0104026	0.38
GSE30083_SP1_VS_SP3_THYMOCYTE_DN	C7	0.511893	1.78798	0	0.0103798	0.38
GSE17721_LPS_VS_CPG_6H_BMDC_DN	C7	0.363166	1.7878	0	0.0103571	0.38
GSE21670_UNTREATED_VS_IL6_TREATED_CD4_TCELL_DN	C7	0.485833	1.78741	0	0.0116552	0.44
GSE13229_IMM_VS_INTMATURE_NKCELL_DN	C7	0.392285	1.78716	0	0.010383	0.38
GSE36392_EOSINOPHIL_VS_NEUTROPHIL_IL25_TREATED_LUNG_UP	C7	0.50993	1.78699	0	0.0103604	0.38
GSE17721_0.5H_VS_8H_GARDIQUIMOD_BMDC_UP	C7	0.342962	1.78683	0	0.0103379	0.38
GSE3982_MAC_VS_BASOPHIL_DN	C7	0.416857	1.78666	0	0.0103155	0.38
GSE5503_LIVER_DC_VS_PLN_DC_ACTIVATED_ALLOGENIC_TCELL_UP	C7	0.382784	1.78658	0	0.0117446	0.44
GSE39110_DAY3_VS_DAY6_POST_IMMUNIZATION_CD8_TCELL_WITH_IL2_TREATMENT_DN	C7	0.410989	1.78617	0	0.0117723	0.46
GSE9601_NFKB_INHIBITOR_VS_PI3K_INHIBITOR_TREATED_HCMV_INF_MONOCYTE_DN	C7	0.571571	1.78615	0	0.0117545	0.46
GSE7400_CTRL_VS_CSF3_IN_VIVO_TREATED_PBMC_DN	C7	0.446956	1.78608	0	0.0102931	0.38
GSE2706_R848_VS_LPS_8H_STIM_DC_DN	C7	0.5627	1.78607	0	0.0102709	0.38
GSE43955_TH0_VS_TGFB_IL6_TH17_ACT_CD4_TCELL_52H_DN	C7	0.397241	1.78592	0	0.0117368	0.46
GSE9650_NAIVE_VS_EXHAUSTED_CD8_TCELL_UP	C7	0.302121	1.78539	0	0.0103375	0.38
GSE22886_CTRL_VS_LPS_24H_DC_DN	C7	0.662945	1.78517	0	0.0103609	0.38
GSE24634_NAIVE_CD4_TCELL_VS_DAY3_IL4_CONV_TREG_UP	C7	0.442117	1.78468	0	0.0104392	0.38
GSE37416_0H_VS_12H_F_TULARENSIS_LVS_NEUTROPHIL_UP	C7	0.476989	1.78462	0	0.0104169	0.38
GSE29949_CD8_NEG_DC_SPLEEN_VS_DC_BRAIN_DN	C7	0.387097	1.78399	0	0.0118764	0.46
GSE15330_LYMPHOID_MULTIPOTENT_VS_GRANULOCYTE_MONOCYTE_PROGENITOR_IKAROS_KO_DN	C7	0.405412	1.78361	0	0.0118586	0.46
GSE43863_NAIVE_VS_MEMORY_TH1_CD4_TCELL_D150_LCMV_UP	C7	0.540753	1.7832	0	0.0118408	0.46
GSE3982_MAST_CELL_VS_MAC_DN	C7	0.454879	1.78313	0	0.0105569	0.38
GSE3982_NEUTROPHIL_VS_NKCELL_UP	C7	0.524533	1.78306	0	0.0105343	0.38
GSE16385_IFNG_TNF_VS_UNSTIM_MACROPHAGE_ROSIGLITAZONE_TREATED_UP	C7	0.372472	1.78303	0	0.011823	0.46
GSE19888_NO_PRETREAT_VS_ADENOSINE_A3R_INHIBITOR_PRETREATED_MAST_CELL_TCELL_MEMBRANES_ACT_DN	C7	0.40005	1.78301	0	0.0118603	0.46
GSE36009_UNSTIM_VS_LPS_STIM_NLRP10_KO_DC_UP	C7	0.350825	1.78268	0	0.0118791	0.46
GSE36078_WT_VS_IL1R_KO_LUNG_DC_DN	C7	0.468602	1.78213	0	0.0119698	0.46
GSE21360_SECONDARY_VS_TERTIARY_MEMORY_CD8_TCELL_DN	C7	0.477199	1.782	0	0.011952	0.46
GSE360_HIGH_DOSE_B_MALAYI_VS_M_TUBERCULOSIS_MAC_DN	C7	0.501848	1.78149	0	0.0106955	0.38
GSE411_UNSTIM_VS_100MIN_IL6_STIM_SOCS3_KO_MACROPHAGE_DN	C7	0.451156	1.78117	0	0.0106727	0.38
GSE15330_MEGAKARYOCYTE_ERYTHROID_VS_GRANULOCYTE_MONOCYTE_PROGENITOR_DN	C7	0.364696	1.78101	0	0.012022	0.46
GSE2706_UNSTIM_VS_8H_R848_DC_UP	C7	0.454276	1.78092	0	0.0106501	0.38
GSE7831_UNSTIM_VS_CPG_STIM_PDC_4H_DN	C7	0.402148	1.78059	0	0.0120042	0.46
GSE16385_IL4_VS_ROSIGLITAZONE_STIM_MACROPHAGE_DN	C7	0.39332	1.78057	0	0.0119864	0.46
GSE37605_FOXP3_FUSION_GFP_VS_IRES_GFP_TREG_NOD_DN	C7	0.488297	1.78043	0	0.0120002	0.46
GSE26030_TH1_VS_TH17_DAY15_POST_POLARIZATION_UP	C7	0.407982	1.78029	0	0.0119824	0.46
GSE32901_NAIVE_VS_TH1_CD4_TCELL_DN	C7	0.464628	1.77986	0	0.0119647	0.46
GSE3720_VD1_VS_VD2_GAMMADELTA_TCELL_WITH_LPS_STIM_DN	C7	0.433423	1.7793	0	0.0108239	0.4
GSE39556_CD8A_DC_VS_NK_CELL_DN	C7	0.532499	1.77916	0	0.0120177	0.46
GSE29949_CD8_POS_DC_SPLEEN_VS_MONOCYTE_BONE_MARROW_DN	C7	0.342964	1.77871	0	0.012	0.46
GSE9509_LPS_VS_LPS_AND_IL10_STIM_IL10_KO_MACROPHAGE_10MIN_UP	C7	0.47414	1.77851	0	0.0120149	0.46
GSE17721_0.5H_VS_4H_CPG_BMDC_UP	C7	0.33362	1.77825	0	0.0109845	0.4
GSE17580_UNINFECTED_VS_S_MANSONI_INF_TEFF_UP	C7	0.395294	1.77805	0	0.0109614	0.4
GSE36888_UNTREATED_VS_IL2_TREATED_TCELL_2H_UP	C7	0.451233	1.77802	0	0.0121079	0.46
GSE7852_LN_VS_THYMUS_TCONV_UP	C7	0.440127	1.7776	0	0.0109921	0.4
GSE20715_0H_VS_48H_OZONE_LUNG_UP	C7	0.518292	1.77731	0	0.0110191	0.4
GSE26890_CXCR1_NEG_VS_POS_EFFECTOR_CD8_TCELL_DN	C7	0.335952	1.77727	0	0.012144	0.46
GSE43955_TH0_VS_TGFB_IL6_TH17_ACT_CD4_TCELL_10H_UP	C7	0.397297	1.77715	0	0.0121582	0.46
GSE32255_UNSTIM_VS_4H_LPS_STIM_DC_DN	C7	0.397463	1.77709	0	0.0121404	0.46
GSE22443_IL2_VS_IL12_TREATED_ACT_CD8_TCELL_DN	C7	0.362552	1.77694	0	0.0121607	0.46
GSE28737_WT_VS_BCL6_HET_MARGINAL_ZONE_BCELL_DN	C7	0.425905	1.77675	0	0.012143	0.46
GSE42021_CD24HI_TREG_VS_CD24HI_TCONV_THYMUS_DN	C7	0.420842	1.77665	0.0454545	0.0121253	0.46
GSE5503_PLN_DC_VS_SPLEEN_DC_ACTIVATED_ALLOGENIC_TCELL_DN	C7	0.429974	1.77664	0	0.0121077	0.46
GSE10211_UV_INACT_SENDAI_VS_LIVE_SENDAI_VIRUS_TRACHEAL_EPITHELIAL_CELLS_UP	C7	0.425088	1.77647	0	0.0120901	0.46
GSE41176_UNSTIM_VS_ANTI_IGM_STIM_TAK1_KO_BCELL_24H_DN	C7	0.478098	1.77641	0	0.0120726	0.46
GSE17721_PAM3CSK4_VS_GADIQUIMOD_24H_BMDC_DN	C7	0.397535	1.77629	0	0.0111821	0.4
GSE17721_LPS_VS_PAM3CSK4_6H_BMDC_DN	C7	0.308879	1.77619	0.0416667	0.0111588	0.4
GSE1740_MCSF_VS_MCSF_AND_IFNG_DAY2_DERIVED_MACROPHAGE_UP	C7	0.491763	1.77575	0	0.0111355	0.4
GSE26928_NAIVE_VS_EFF_MEMORY_CD4_TCELL_DN	C7	0.426363	1.77567	0	0.0111124	0.4
GSE17721_12H_VS_24H_GARDIQUIMOD_BMDC_DN	C7	0.315613	1.77559	0	0.0110893	0.4
GSE16385_IFNG_TNF_VS_UNSTIM_MACROPHAGE_ROSIGLITAZONE_TREATED_DN	C7	0.441947	1.77548	0	0.0120551	0.46
GSE339_CD8POS_VS_CD4CD8DN_DC_IN_CULTURE_UP	C7	0.400145	1.77514	0	0.0111564	0.4
GSE4984_LPS_VS_VEHICLE_CTRL_TREATED_DC_DN	C7	0.547169	1.77502	0	0.0111334	0.4
GSE27670_CTRL_VS_LMP1_TRANSDUCED_GC_BCELL_UP	C7	0.382989	1.77499	0	0.0120377	0.46
GSE13485_CTRL_VS_DAY3_YF17D_VACCINE_PBMC_DN	C7	0.681245	1.77484	0	0.0111104	0.4
GSE360_CTRL_VS_L_MAJOR_DC_DN	C7	0.484511	1.77484	0	0.0110875	0.4
GSE15735_CTRL_VS_HDAC_INHIBITOR_TREATED_CD4_TCELL_12H_DN	C7	0.516273	1.77461	0	0.0120511	0.46
GSE3982_MAC_VS_NEUTROPHIL_DN	C7	0.474649	1.77434	0	0.0110648	0.4
GSE17721_12H_VS_24H_GARDIQUIMOD_BMDC_UP	C7	0.452267	1.77427	0	0.0110421	0.4
GSE15930_STIM_VS_STIM_AND_IL12_24H_CD8_T_CELL_UP	C7	0.336571	1.77419	0	0.0110195	0.4
GSE5679_RARA_AGONIST_AM580_VS_AM580_AND_ROSIGLITAZONE_TREATED_DC_UP	C7	0.423691	1.77407	0	0.010997	0.4
GSE34392_ST2_KO_VS_WT_DAY8_LCMV_EFFECTOR_CD8_TCELL_UP	C7	0.412717	1.77391	0	0.0120644	0.46
GSE3039_NKT_CELL_VS_B2_BCELL_UP	C7	0.506784	1.77389	0	0.0110948	0.4
GSE17186_BLOOD_VS_CORD_BLOOD_NAIVE_BCELL_UP	C7	0.376327	1.77386	0.04	0.012047	0.46
GSE41867_NAIVE_VS_DAY15_LCMV_EFFECTOR_CD8_TCELL_DN	C7	0.39953	1.77357	0	0.0120297	0.46
GSE46606_DAY1_VS_DAY3_CD40L_IL2_IL5_STIMULATED_IRF4MID_BCELL_DN	C7	0.393825	1.77354	0	0.0120125	0.46
GSE17721_0.5H_VS_24H_LPS_BMDC_DN	C7	0.382921	1.77344	0	0.0110722	0.4
GSE17721_LPS_VS_CPG_2H_BMDC_DN	C7	0.384588	1.77338	0	0.0110498	0.4
GSE46606_IRF4_KO_VS_WT_CD40L_IL2_IL5_3DAY_STIMULATED_BCELL_UP	C7	0.434246	1.7732	0	0.0120802	0.46
GSE32901_NAIVE_VS_TH1_CD4_TCELL_UP	C7	0.503194	1.77229	0	0.0120629	0.46
GSE5542_UNTREATED_VS_IFNA_TREATED_EPITHELIAL_CELLS_6H_UP	C7	0.566056	1.77228	0	0.0110274	0.4
GSE17721_POLYIC_VS_GARDIQUIMOD_0.5H_BMDC_DN	C7	0.36467	1.77197	0	0.0110051	0.4
GSE27786_LIN_NEG_VS_CD8_TCELL_DN	C7	0.366784	1.77194	0	0.0109829	0.4
GSE24634_TEFF_VS_TCONV_DAY3_IN_CULTURE_DN	C7	0.702965	1.77187	0	0.0109608	0.4
GSE17974_IL4_AND_ANTI_IL12_VS_UNTREATED_4H_ACT_CD4_TCELL_UP	C7	0.394867	1.77147	0	0.0109388	0.4
GSE23114_WT_VS_SLE2C1_MOUSE_PERITONEAL_CAVITY_B1A_BCELL_UP	C7	0.408295	1.77122	0	0.012111	0.46
GSE32986_GMCSF_VS_GMCSF_AND_CURDLAN_HIGHDOSE_STIM_DC_UP	C7	0.454092	1.77116	0	0.0120937	0.46
GSE17721_0.5H_VS_12H_PAM3CSK4_BMDC_UP	C7	0.393232	1.77113	0	0.0110021	0.4
GSE44649_WT_VS_MIR155_KO_ACTIVATED_CD8_TCELL_DN	C7	0.456592	1.77113	0	0.0120765	0.46
GSE39152_CD103_NEG_VS_POS_MEMORY_CD8_TCELL_UP	C7	0.401134	1.77104	0	0.0120593	0.46
GSE17721_POLYIC_VS_GARDIQUIMOD_4H_BMDC_DN	C7	0.366096	1.77076	0	0.0109801	0.4
GSE3720_UNSTIM_VS_LPS_STIM_VD1_GAMMADELTA_TCELL_UP	C7	0.41462	1.77062	0	0.0109582	0.4
GSE10325_CD4_TCELL_VS_LUPUS_CD4_TCELL_DN	C7	0.6059	1.77016	0	0.011023	0.4
GSE11961_FOLLICULAR_BCELL_VS_GERMINAL_CENTER_BCELL_DAY40_DN	C7	0.432884	1.77001	0	0.0122674	0.48
GSE37416_0H_VS_3H_F_TULARENSIS_LVS_NEUTROPHIL_DN	C7	0.402809	1.76991	0	0.0110453	0.4
GSE17721_PAM3CSK4_VS_GADIQUIMOD_12H_BMDC_DN	C7	0.448245	1.76985	0	0.0110234	0.4
GSE360_DC_VS_MAC_B_MALAYI_HIGH_DOSE_DN	C7	0.500018	1.76981	0	0.0110015	0.4
GSE37301_COMMON_LYMPHOID_PROGENITOR_VS_RAG2_KO_NK_CELL_DN	C7	0.45213	1.7698	0	0.0122802	0.48
GSE37532_WT_VS_PPARG_KO_VISCERAL_ADIPOSE_TISSUE_TREG_DN	C7	0.355897	1.76949	0	0.0123008	0.48
GSE37605_C57BL6_VS_NOD_FOXP3_FUSION_GFP_TCONV_UP	C7	0.396977	1.76919	0	0.0122834	0.48
GSE7768_OVA_ALONE_VS_OVA_WITH_LPS_IMMUNIZED_MOUSE_WHOLE_SPLEEN_6H_UP	C7	0.411598	1.7687	0	0.012266	0.48
GSE1432_CTRL_VS_IFNG_24H_MICROGLIA_DN	C7	0.681071	1.76863	0	0.0111495	0.4
GSE17721_LPS_VS_PAM3CSK4_4H_BMDC_UP	C7	0.409229	1.76843	0	0.0111275	0.4
GSE20198_IL12_VS_IL12_IL18_TREATED_ACT_CD4_TCELL_DN	C7	0.339398	1.76827	0	0.0123005	0.48
GSE39820_CTRL_VS_TGFBETA1_IL6_CD4_TCELL_DN	C7	0.408245	1.76784	0	0.0111894	0.4
GSE5542_UNTREATED_VS_IFNA_AND_IFNG_TREATED_EPITHELIAL_CELLS_6H_DN	C7	0.520975	1.76779	0	0.0111675	0.4
GSE22886_DAY0_VS_DAY1_MONOCYTE_IN_CULTURE_DN	C7	0.569686	1.76747	0	0.0112945	0.4
GSE16522_MEMORY_VS_NAIVE_CD8_TCELL_UP	C7	0.353033	1.76741	0	0.0112724	0.4
GSE37416_0H_VS_6H_F_TULARENSIS_LVS_NEUTROPHIL_DN	C7	0.429758	1.76705	0.04	0.0112503	0.4
GSE43955_TGFB_IL6_VS_TGFB_IL6_IL23_TH17_ACT_CD4_TCELL_60H_DN	C7	0.408181	1.7669	0	0.0123992	0.48
GSE411_UNSTIM_VS_100MIN_IL6_STIM_MACROPHAGE_UP	C7	0.465153	1.76629	0	0.0114618	0.4
GSE12366_GC_VS_MEMORY_BCELL_DN	C7	0.539951	1.766	0	0.0114395	0.4
GSE22886_NAIVE_BCELL_VS_NEUTROPHIL_DN	C7	0.690798	1.76576	0	0.0114173	0.4
GSE37301_HEMATOPOIETIC_STEM_CELL_VS_GRAN_MONO_PROGENITOR_UP	C7	0.409423	1.76575	0	0.0126046	0.5
GSE19198_CTRL_VS_IL21_TREATED_TCELL_24H_UP	C7	0.490053	1.76572	0	0.0125869	0.5
GSE17721_CTRL_VS_LPS_12H_BMDC_UP	C7	0.334012	1.76515	0	0.011435	0.4
GSE13306_TREG_VS_TCONV_LAMINA_PROPRIA_DN	C7	0.433652	1.76497	0	0.0114129	0.4
GSE2770_UNTREATED_VS_ACT_CD4_TCELL_2H_UP	C7	0.488984	1.76486	0	0.0113908	0.4
GSE10325_LUPUS_CD4_TCELL_VS_LUPUS_MYELOID_DN	C7	0.759532	1.7643	0	0.0115348	0.42
GSE14769_UNSTIM_VS_80MIN_LPS_BMDM_DN	C7	0.576609	1.76418	0	0.0115962	0.42
GSE1432_CTRL_VS_IFNG_1H_MICROGLIA_DN	C7	0.427141	1.76409	0	0.011574	0.42
GSE17721_LPS_VS_CPG_12H_BMDC_DN	C7	0.446924	1.76347	0	0.0116318	0.42
GSE411_100MIN_VS_400MIN_IL6_STIM_SOCS3_KO_MACROPHAGE_DN	C7	0.480825	1.76339	0	0.0116096	0.42
GSE3982_BCELL_VS_TH2_UP	C7	0.500894	1.76271	0	0.011711	0.42
GSE43863_TH1_VS_LY6C_LOW_CXCR5NEG_EFFECTOR_CD4_TCELL_DN	C7	0.322547	1.76213	0	0.0132267	0.52
GSE17974_0H_VS_1H_IN_VITRO_ACT_CD4_TCELL_DN	C7	0.414232	1.76201	0	0.0121404	0.42
GSE39864_WT_VS_GATA3_KO_TREG_DN	C7	0.32095	1.762	0	0.0132082	0.52
GSE2770_IL12_ACT_VS_ACT_CD4_TCELL_2H_DN	C7	0.409406	1.76182	0.0333333	0.0121173	0.42
GSE6092_IFNG_VS_IFNG_AND_B_BURGDORFERI_INF_ENDOTHELIAL_CELL_UP	C7	0.526909	1.76175	0	0.0120943	0.42
GSE5503_LIVER_DC_VS_MLN_DC_ACTIVATED_ALLOGENIC_TCELL_DN	C7	0.363454	1.76158	0	0.0131897	0.52
GSE16385_ROSIGLITAZONE_VS_UNTREATED_IFNG_TNF_STIM_MACROPHAGE_UP	C7	0.39108	1.76098	0	0.0132523	0.52
GSE6092_B_BURGDOFERI_VS_B_BURGDORFERI_AND_IFNG_STIM_ENDOTHELIAL_CELL_DN	C7	0.528309	1.76096	0	0.0121649	0.42
GSE14769_UNSTIM_VS_120MIN_LPS_BMDM_DN	C7	0.573363	1.76007	0	0.0121419	0.42
GSE27859_CD11C_INT_F480_HI_MACROPHAGE_VS_CD11C_ING_F480_INT_DC_UP	C7	0.404359	1.75987	0	0.0133785	0.52
GSE10240_CTRL_VS_IL17_STIM_PRIMARY_BRONCHIAL_EPITHELIAL_CELLS_DN	C7	0.395911	1.75893	0	0.0133896	0.52
GSE24142_EARLY_THYMIC_PROGENITOR_VS_DN2_THYMOCYTE_FETAL_UP	C7	0.628547	1.75879	0	0.0123938	0.42
GSE10273_LOW_IL7_VS_HIGH_IL7_AND_IRF4_IN_IRF4_8_NULL_PRE_BCELL_DN	C7	0.378408	1.75878	0	0.0133709	0.52
GSE5589_LPS_VS_LPS_AND_IL10_STIM_MACROPHAGE_45MIN_DN	C7	0.392354	1.75851	0	0.012449	0.42
GSE18791_CTRL_VS_NEWCASTLE_VIRUS_DC_10H_DN	C7	0.675276	1.75838	0	0.0125244	0.42
GSE21927_SPLEEN_MONOCYTE_VS_GMCSF_GCSF_BONE_MARROW_DN	C7	0.428047	1.75837	0	0.013382	0.52
GSE3920_IFNA_VS_IFNG_TREATED_FIBROBLAST_UP	C7	0.567841	1.75834	0	0.0125009	0.42
GSE17721_0.5H_VS_8H_PAM3CSK4_BMDC_UP	C7	0.34336	1.75832	0	0.0124775	0.42
GSE16385_UNTREATED_VS_12H_ROSIGLITAZONE_IL4_TREATED_MACROPHAGE_UP	C7	0.317864	1.7581	0.0434783	0.0133634	0.52
GSE30971_CTRL_VS_LPS_STIM_MACROPHAGE_WBP7_KO_4H_UP	C7	0.481414	1.75735	0.0526316	0.0134393	0.52
GSE15215_CD2_POS_VS_NEG_PDC_DN	C7	0.29974	1.75679	0	0.0126972	0.42
GSE8921_UNSTIM_0H_VS_TLR1_2_STIM_MONOCYTE_24H_DN	C7	0.396162	1.75652	0	0.0127168	0.42
GSE15330_WT_VS_IKAROS_KO_MEGAKARYOCYTE_ERYTHROID_PROGENITOR_DN	C7	0.340942	1.75623	0	0.0134797	0.52
GSE13485_DAY7_VS_DAY21_YF17D_VACCINE_PBMC_UP	C7	0.61706	1.75587	0.0645161	0.012732	0.42
GSE22432_CONVENTIONAL_CDC_VS_PLASMACYTOID_PDC_DN	C7	0.390566	1.75572	0.0476191	0.0134611	0.52
GSE22589_HIV_VS_HIV_AND_SIV_INFECTED_DC_UP	C7	0.375359	1.75569	0	0.0134425	0.52
GSE37301_MULTIPOTENT_PROGENITOR_VS_GRAN_MONO_PROGENITOR_UP	C7	0.391552	1.75564	0	0.013424	0.52
GSE17721_LPS_VS_POLYIC_16H_BMDC_UP	C7	0.343382	1.75557	0.04	0.0127878	0.42
GSE24142_DN2_VS_DN3_THYMOCYTE_DN	C7	0.442443	1.75528	0	0.0127641	0.42
GSE15930_STIM_VS_STIM_AND_IL12_48H_CD8_T_CELL_DN	C7	0.440396	1.75462	0	0.0128577	0.42
GSE4748_CTRL_VS_LPS_STIM_DC_3H_DN	C7	0.387994	1.75396	0	0.0128732	0.42
GSE1448_CTRL_VS_ANTI_VBETA5_DP_THYMOCYTE_UP	C7	0.375304	1.75389	0	0.0128495	0.42
GSE7460_CTRL_VS_FOXP3_OVEREXPR_TCONV_1_DN	C7	0.416322	1.75357	0	0.0130129	0.42
GSE2770_IL12_AND_TGFB_ACT_VS_ACT_CD4_TCELL_48H_UP	C7	0.376742	1.75354	0	0.012989	0.42
GSE3920_IFNA_VS_IFNB_TREATED_ENDOTHELIAL_CELL_DN	C7	0.56794	1.75293	0	0.0131354	0.44
GSE3039_B2_VS_B1_BCELL_UP	C7	0.525651	1.75286	0	0.0131114	0.44
GSE17721_LPS_VS_POLYIC_2H_BMDC_UP	C7	0.438448	1.75249	0	0.0130874	0.44
GSE27786_LSK_VS_CD4_TCELL_DN	C7	0.408557	1.75231	0	0.0130635	0.44
GSE7460_CTRL_VS_TGFB_TREATED_ACT_FOXP3_HET_TCONV_DN	C7	0.458371	1.75108	0	0.0132843	0.44
GSE7831_1H_VS_4H_INFLUENZA_STIM_PDC_DN	C7	0.46378	1.7509	0	0.0142212	0.52
GSE18893_TCONV_VS_TREG_2H_CULTURE_UP	C7	0.363994	1.75076	0	0.0142016	0.52
GSE14000_4H_VS_16H_LPS_DC_TRANSLATED_RNA_UP	C7	0.553368	1.75065	0	0.013298	0.44
GSE24292_WT_VS_PPARG_KO_MACROPHAGE_UP	C7	0.386784	1.7504	0	0.0141822	0.52
GSE7460_FOXP3_MUT_VS_WT_ACT_WITH_TGFB_TCONV_UP	C7	0.460172	1.74991	0	0.0132739	0.44
GSE2770_TGFB_AND_IL4_VS_IL12_TREATED_ACT_CD4_TCELL_2H_DN	C7	0.506196	1.74972	0	0.0132499	0.44
GSE3039_NKT_CELL_VS_ALPHABETA_CD8_TCELL_DN	C7	0.419475	1.74929	0	0.0132259	0.44
GSE41867_NAIVE_VS_DAY8_LCMV_ARMSTRONG_EFFECTOR_CD8_TCELL_DN	C7	0.383051	1.74897	0	0.0143914	0.52
GSE22935_WT_VS_MYD88_KO_MACROPHAGE_12H_MBOVIS_BCG_STIM_DN	C7	0.430775	1.74896	0	0.0143717	0.52
GSE21063_WT_VS_NFATC1_KO_3H_ANTI_IGM_STIM_BCELL_UP	C7	0.475175	1.7489	0	0.0143521	0.52
GSE27786_CD4_TCELL_VS_NKCELL_DN	C7	0.416907	1.74857	0	0.0133552	0.44
GSE24671_CTRL_VS_BAKIMULC_INFECTED_MOUSE_SPLENOCYTES_UP	C7	0.44087	1.74853	0	0.0143616	0.52
GSE25123_WT_VS_PPARG_KO_MACROPHAGE_ROSIGLITAZONE_STIM_DN	C7	0.453354	1.74828	0	0.0143914	0.52
GSE15330_GRANULOCYTE_MONOCYTE_PROGENITOR_VS_PRO_BCELL_DN	C7	0.360818	1.74815	0	0.0143718	0.52
GSE40666_WT_VS_STAT1_KO_CD8_TCELL_DN	C7	0.442643	1.74808	0	0.0143523	0.52
GSE29949_MICROGLIA_VS_DC_BRAIN_UP	C7	0.370624	1.74772	0	0.0144633	0.54
GSE17721_LPS_VS_GARDIQUIMOD_0.5H_BMDC_UP	C7	0.373138	1.74769	0	0.0134064	0.44
GSE6674_PL2_3_VS_ANTI_IGM_AND_CPG_STIM_BCELL_UP	C7	0.412484	1.74765	0	0.0144437	0.54
GSE25087_TREG_VS_TCONV_ADULT_UP	C7	0.493578	1.74736	0	0.0133823	0.44
GSE41867_DAY6_VS_DAY15_LCMV_ARMSTRONG_EFFECTOR_CD8_TCELL_UP	C7	0.507893	1.74721	0	0.0144876	0.54
GSE2770_UNTREATED_VS_IL12_TREATED_ACT_CD4_TCELL_2H_UP	C7	0.430536	1.74714	0	0.0133952	0.44
GSE27786_LIN_NEG_VS_MONO_MAC_DN	C7	0.42471	1.74686	0	0.0133712	0.44
GSE9988_LPS_VS_VEHICLE_TREATED_MONOCYTE_UP	C7	0.575367	1.74681	0	0.0133472	0.44
GSE557_WT_VS_CIITA_KO_DC_DN	C7	0.453474	1.74656	0	0.0134011	0.44
GSE26030_TH1_VS_TH17_RESTIMULATED_DAY15_POST_POLARIZATION_DN	C7	0.37369	1.74637	0.04	0.0145464	0.54
GSE17721_CTRL_VS_CPG_6H_BMDC_UP	C7	0.287943	1.74564	0	0.0136298	0.44
GSE9988_ANTI_TREM1_VS_LOW_LPS_MONOCYTE_DN	C7	0.61915	1.74529	0	0.0136452	0.44
GSE8835_CD4_VS_CD8_TCELL_CLL_PATIENT_UP	C7	0.627336	1.74514	0	0.0136209	0.44
GSE24142_EARLY_THYMIC_PROGENITOR_VS_DN3_THYMOCYTE_ADULT_DN	C7	0.407465	1.7449	0	0.0136338	0.44
GSE25123_CTRL_VS_IL4_AND_ROSIGLITAZONE_STIM_MACROPHAGE_UP	C7	0.30421	1.74358	0	0.0147051	0.54
GSE35543_IN_VIVO_NTREG_VS_IN_VITRO_ITREG_DN	C7	0.485365	1.74356	0	0.0146852	0.54
GSE3982_MAC_VS_CENT_MEMORY_CD4_TCELL_UP	C7	0.487828	1.74351	0	0.0137569	0.44
GSE12366_NAIVE_VS_MEMORY_BCELL_DN	C7	0.513767	1.74346	0	0.0137326	0.44
GSE23308_WT_VS_MINERALCORTICOID_REC_KO_MACROPHAGE_CORTICOSTERONE_TREATED_DN	C7	0.364258	1.74327	0	0.0147143	0.54
GSE17721_CTRL_VS_GARDIQUIMOD_6H_BMDC_UP	C7	0.326346	1.74325	0	0.0137083	0.44
GSE7568_IL4_VS_IL4_AND_DEXAMETHASONE_TREATED_MACROPHAGE_DN	C7	0.439323	1.74317	0	0.0146945	0.54
GSE37605_C57BL6_VS_NOD_FOXP3_IRES_GFP_TREG_DN	C7	0.41572	1.74283	0	0.0147052	0.56
GSE23321_CENTRAL_VS_EFFECTOR_MEMORY_CD8_TCELL_UP	C7	0.408358	1.74276	0	0.0146855	0.56
GSE37416_0H_VS_12H_F_TULARENSIS_LVS_NEUTROPHIL_DN	C7	0.405918	1.74256	0	0.0137319	0.44
GSE3982_BASOPHIL_VS_EFF_MEMORY_CD4_TCELL_UP	C7	0.440077	1.74232	0	0.0137078	0.44
GSE34205_HEALTHY_VS_FLU_INF_INFANT_PBMC_DN	C7	0.594996	1.7413	0	0.0137601	0.44
GSE360_CTRL_VS_T_GONDII_DC_UP	C7	0.504865	1.74065	0	0.0138109	0.44
GSE39152_SPLEEN_CD103_NEG_VS_BRAIN_CD103_POS_MEMORY_CD8_TCELL_UP	C7	0.369646	1.74062	0	0.0147799	0.56
GSE23398_WT_VS_IL2_KO_CD4_TCELL_SCURFY_MOUSE_DN	C7	0.389106	1.74025	0	0.0147897	0.56
GSE17974_CTRL_VS_ACT_IL4_AND_ANTI_IL12_2H_CD4_TCELL_UP	C7	0.402114	1.7402	0	0.013898	0.44
GSE43955_10H_VS_30H_ACT_CD4_TCELL_WITH_TGFB_IL6_UP	C7	0.385983	1.73961	0	0.0149011	0.56
GSE25123_WT_VS_PPARG_KO_MACROPHAGE_ROSIGLITAZONE_STIM_UP	C7	0.451558	1.73918	0	0.0148812	0.56
GSE13738_RESTING_VS_TCR_ACTIVATED_CD4_TCELL_DN	C7	0.43392	1.73883	0	0.014096	0.44
GSE3982_DC_VS_BCELL_UP	C7	0.564968	1.73883	0.0357143	0.0141102	0.44
GSE369_PRE_VS_POST_IL6_INJECTION_IFNG_WT_LIVER_DN	C7	0.440764	1.73871	0	0.0141302	0.44
GSE9988_LPS_VS_CTRL_TREATED_MONOCYTE_UP	C7	0.535681	1.73868	0	0.0141056	0.44
GSE10147_IL3_VS_IL3_AND_CPG_STIM_PDC_UP	C7	0.470058	1.73866	0	0.0149484	0.56
GSE11961_GERMINAL_CENTER_BCELL_DAY7_VS_PLASMA_CELL_DAY7_UP	C7	0.421154	1.73821	0	0.0149859	0.56
GSE2585_THYMIC_MACROPHAGE_VS_MTEC_UP	C7	0.371237	1.73755	0	0.0141536	0.44
GSE29164_CD8_TCELL_VS_CD8_TCELL_AND_IL12_TREATED_MELANOMA_DAY3_DN	C7	0.37908	1.73733	0	0.0151757	0.56
GSE17721_POLYIC_VS_CPG_8H_BMDC_UP	C7	0.434877	1.73675	0	0.014202	0.44
GSE27786_NKCELL_VS_NKTCELL_UP	C7	0.417507	1.73641	0.037037	0.0142176	0.44
GSE35435_RESTING_VS_IL4_TREATED_MACROPHAGE_UP	C7	0.389375	1.73627	0	0.0153864	0.56
GSE12366_GC_BCELL_VS_PLASMA_CELL_DN	C7	0.431531	1.73625	0	0.0142331	0.44
GSE15330_WT_VS_IKAROS_KO_LYMPHOID_MULTIPOTENT_PROGENITOR_UP	C7	0.352263	1.73614	0	0.015366	0.56
GSE17974_IL4_AND_ANTI_IL12_VS_UNTREATED_12H_ACT_CD4_TCELL_DN	C7	0.512403	1.73535	0	0.0142919	0.44
GSE18281_MEDULLARY_THYMOCYTE_VS_WHOLE_MEDULLA_THYMUS_DN	C7	0.362819	1.73535	0.0454545	0.015452	0.56
GSE6259_33D1_POS_VS_DEC205_POS_FLT3L_INDUCED_SPLENIC_DC_DN	C7	0.427473	1.73517	0	0.0142673	0.44
GSE3982_BASOPHIL_VS_TH1_UP	C7	0.488088	1.73502	0	0.0142428	0.44
GSE12845_IGD_POS_BLOOD_VS_NAIVE_TONSIL_BCELL_UP	C7	0.373041	1.7347	0	0.0142536	0.44
GSE32034_UNTREATED_VS_ROSIGLIZATONE_TREATED_LY6C_HIGH_MONOCYTE_UP	C7	0.395166	1.73441	0	0.0155409	0.58
GSE16385_UNTREATED_VS_12H_ROSIGLITAZONE_IFNG_TNF_TREATED_MACROPHAGE_UP	C7	0.422372	1.73408	0	0.0156307	0.58
GSE12392_WT_VS_IFNAR_KO_CD8A_NEG_SPLEEN_DC_DN	C7	0.35773	1.73404	0.0454545	0.015649	0.58
GSE13484_UNSTIM_VS_YF17D_VACCINE_STIM_PBMC_DN	C7	0.698147	1.73398	0	0.0143392	0.44
GSE6259_FLT3L_INDUCED_33D1_POS_DC_VS_CD4_TCELL_UP	C7	0.600549	1.73398	0	0.0143148	0.44
GSE22611_UNSTIM_VS_6H_MDP_STIM_MUTANT_NOD2_TRANSDUCED_HEK293T_CELL_UP	C7	0.374347	1.73392	0	0.0156284	0.58
GSE29618_MONOCYTE_VS_MDC_DN	C7	0.423564	1.73335	0	0.0143695	0.46
GSE6092_B_BURGDOFERI_VS_B_BURGDORFERI_AND_IFNG_STIM_ENDOTHELIAL_CELL_UP	C7	0.415558	1.73333	0	0.014345	0.46
GSE39820_CTRL_VS_TGFBETA3_IL6_IL23A_CD4_TCELL_DN	C7	0.333847	1.73303	0	0.0144323	0.46
GSE21927_SPLEEN_VS_C26GM_TUMOR_MONOCYTE_BALBC_UP	C7	0.458711	1.73274	0	0.0157051	0.6
GSE22886_IGG_IGA_MEMORY_BCELL_VS_BM_PLASMA_CELL_UP	C7	0.455153	1.7324	0.0333333	0.0144825	0.46
GSE22886_NAIVE_CD4_TCELL_VS_MONOCYTE_UP	C7	0.526823	1.73231	0	0.014458	0.46
GSE3337_CTRL_VS_16H_IFNG_IN_CD8POS_DC_DN	C7	0.39291	1.73207	0	0.0144336	0.46
GSE43863_LY6C_INT_CXCR5POS_VS_LY6C_LOW_CXCR5NEG_EFFECTOR_CD4_TCELL_UP	C7	0.451652	1.73202	0	0.0158032	0.6
GSE13411_SWITCHED_MEMORY_BCELL_VS_PLASMA_CELL_UP	C7	0.392188	1.73197	0.037037	0.0144468	0.46
GSE360_HIGH_VS_LOW_DOSE_B_MALAYI_MAC_DN	C7	0.344276	1.73193	0	0.0144224	0.46
GSE7568_IL4_VS_IL4_AND_TGFB_TREATED_MACROPHAGE_24H_UP	C7	0.436227	1.73138	0	0.0159259	0.6
GSE15330_WT_VS_IKAROS_KO_GRANULOCYTE_MONOCYTE_PROGENITOR_DN	C7	0.389853	1.73091	0	0.0159051	0.6
GSE3039_ALPHABETA_CD8_TCELL_VS_B1_BCELL_UP	C7	0.498933	1.73089	0	0.0145191	0.46
GSE23114_PERITONEAL_CAVITY_B1A_BCELL_VS_SPLEEN_BCELL_IN_SLE2C1_MOUSE_DN	C7	0.363302	1.73074	0	0.0159121	0.6
GSE36009_UNSTIM_VS_LPS_STIM_DC_DN	C7	0.319947	1.73045	0	0.0159828	0.6
GSE17721_CTRL_VS_GARDIQUIMOD_0.5H_BMDC_UP	C7	0.367417	1.73037	0	0.0145292	0.46
GSE8685_IL2_ACT_IL2_STARVED_VS_IL21_ACT_IL2_STARVED_CD4_TCELL_UP	C7	0.398123	1.73015	0	0.015962	0.6
GSE8921_UNSTIM_0H_VS_TLR1_2_STIM_MONOCYTE_6H_DN	C7	0.434026	1.73001	0	0.0145049	0.46
GSE16266_LPS_VS_HEATSHOCK_AND_LPS_STIM_MEF_UP	C7	0.54168	1.7298	0	0.0159751	0.6
GSE17721_PAM3CSK4_VS_GADIQUIMOD_8H_BMDC_DN	C7	0.419998	1.72967	0	0.0144806	0.46
GSE28726_NAIVE_CD4_TCELL_VS_NAIVE_NKTCELL_DN	C7	0.421686	1.72957	0.05	0.0159543	0.6
GSE3982_MAST_CELL_VS_EFF_MEMORY_CD4_TCELL_DN	C7	0.454383	1.72917	0	0.0145276	0.46
GSE13484_UNSTIM_VS_3H_YF17D_VACCINE_STIM_PBMC_DN	C7	0.466938	1.72915	0.0333333	0.0145034	0.46
GSE32901_TH1_VS_TH17_ENRICHED_CD4_TCELL_UP	C7	0.448658	1.72901	0	0.0160716	0.6
GSE17721_0.5H_VS_24H_PAM3CSK4_BMDC_UP	C7	0.348676	1.729	0	0.0144792	0.46
GSE2197_CPG_DNA_VS_UNTREATED_IN_DC_UP	C7	0.452414	1.72861	0	0.0144552	0.46
GSE1460_INTRATHYMIC_T_PROGENITOR_VS_NAIVE_CD4_TCELL_ADULT_BLOOD_DN	C7	0.508405	1.7286	0	0.0144312	0.46
GSE2770_UNTREATED_VS_IL12_TREATED_ACT_CD4_TCELL_48H_UP	C7	0.413874	1.72859	0	0.0144073	0.46
GSE43863_TH1_VS_TFH_EFFECTOR_CD4_TCELL_DN	C7	0.424603	1.72848	0	0.016222	0.6
GSE22886_NAIVE_CD8_TCELL_VS_MEMORY_TCELL_UP	C7	0.427865	1.72837	0	0.0143835	0.46
GSE15330_LYMPHOID_MULTIPOTENT_VS_PRO_BCELL_DN	C7	0.394764	1.7283	0	0.016201	0.6
GSE17721_PAM3CSK4_VS_GADIQUIMOD_0.5H_BMDC_DN	C7	0.331913	1.72819	0	0.0143598	0.46
GSE37532_TREG_VS_TCONV_PPARG_KO_CD4_TCELL_FROM_VISCERAL_ADIPOSE_TISSUE_DN	C7	0.456563	1.72815	0	0.01618	0.6
GSE17812_WT_VS_THPOK_KO_MEMORY_CD8_TCELL_UP	C7	0.435598	1.72812	0	0.0161591	0.6
GSE36476_CTRL_VS_TSST_ACT_16H_MEMORY_CD4_TCELL_YOUNG_UP	C7	0.48368	1.7279	0	0.0143699	0.46
GSE17974_0H_VS_2H_IN_VITRO_ACT_CD4_TCELL_UP	C7	0.419052	1.72788	0	0.0143463	0.46
GSE17721_0.5H_VS_24H_GARDIQUIMOD_BMDC_DN	C7	0.332373	1.72737	0	0.0145416	0.46
GSE16450_IMMATURE_VS_MATURE_NEURON_CELL_LINE_12H_IFNA_STIM_DN	C7	0.375361	1.72728	0	0.0162771	0.62
GSE18791_CTRL_VS_NEWCASTLE_VIRUS_DC_12H_DN	C7	0.613355	1.72683	0	0.0145177	0.46
GSE17580_TREG_VS_TEFF_DN	C7	0.394933	1.72673	0	0.014494	0.46
GSE40277_EOS_AND_LEF1_TRANSDUCED_VS_GATA1_AND_SATB1_TRANSDUCED_CD4_TCELL_DN	C7	0.398465	1.72671	0	0.0163905	0.62
GSE17721_4_VS_24H_GARDIQUIMOD_BMDC_UP	C7	0.402109	1.72654	0	0.0144703	0.46
GSE27786_CD4_TCELL_VS_NKTCELL_UP	C7	0.334594	1.72634	0	0.0144803	0.46
GSE37301_PRO_BCELL_VS_CD4_TCELL_DN	C7	0.45959	1.72625	0	0.0164754	0.62
GSE43955_TH0_VS_TGFB_IL6_TH17_ACT_CD4_TCELL_1H_UP	C7	0.418019	1.72607	0	0.0165326	0.62
GSE6269_HEALTHY_VS_STAPH_AUREUS_INF_PBMC_UP	C7	0.486741	1.72586	0.030303	0.0145945	0.46
GSE17721_POLYIC_VS_PAM3CSK4_2H_BMDC_UP	C7	0.35783	1.72569	0	0.0145707	0.46
GSE37416_CTRL_VS_48H_F_TULARENSIS_LVS_NEUTROPHIL_DN	C7	0.259242	1.72565	0.0384615	0.0145471	0.46
GSE3565_DUSP1_VS_WT_SPLENOCYTES_POST_LPS_INJECTION_DN	C7	0.470351	1.7255	0	0.0145235	0.46
GSE17721_CPG_VS_GARDIQUIMOD_2H_BMDC_DN	C7	0.321507	1.72525	0	0.0145	0.46
GSE17974_CTRL_VS_ACT_IL4_AND_ANTI_IL12_6H_CD4_TCELL_UP	C7	0.489249	1.72485	0	0.0145993	0.46
GSE32986_UNSTIM_VS_CURDLAN_LOWDOSE_STIM_DC_UP	C7	0.363492	1.72431	0.0344828	0.0166319	0.62
GSE43955_1H_VS_20H_ACT_CD4_TCELL_WITH_TGFB_IL6_DN	C7	0.43571	1.72403	0	0.0166106	0.62
GSE6090_UNSTIM_VS_DC_SIGN_STIM_DC_DN	C7	0.52545	1.72395	0	0.0147507	0.46
GSE13306_TREG_VS_TCONV_SPLEEN_DN	C7	0.446025	1.72303	0	0.0148956	0.46
GSE6674_PL2_3_VS_ANTI_IGM_AND_CPG_STIM_BCELL_DN	C7	0.399345	1.72299	0	0.016699	0.64
GSE26030_UNSTIM_VS_RESTIM_TH17_DAY5_POST_POLARIZATION_DN	C7	0.44157	1.7228	0	0.0166777	0.64
GSE22432_MULTIPOTENT_VS_COMMON_DC_PROGENITOR_DN	C7	0.408097	1.72267	0	0.0166836	0.64
GSE24142_ADULT_VS_FETAL_DN2_THYMOCYTE_UP	C7	0.505456	1.7225	0	0.0149074	0.46
GSE18791_CTRL_VS_NEWCASTLE_VIRUS_DC_14H_DN	C7	0.53367	1.72227	0	0.0148835	0.46
GSE13547_WT_VS_ZFX_KO_BCELL_ANTI_IGM_STIM_12H_DN	C7	0.443354	1.72215	0	0.0167092	0.64
GSE22886_NAIVE_TCELL_VS_DC_UP	C7	0.537905	1.72209	0	0.0148596	0.46
GSE17186_BLOOD_VS_CORD_BLOOD_CD21HIGH_TRANSITIONAL_BCELL_DN	C7	0.396749	1.72191	0	0.016754	0.66
GSE360_L_MAJOR_VS_B_MALAYI_HIGH_DOSE_MAC_DN	C7	0.324996	1.72174	0	0.0149069	0.46
GSE24634_IL4_VS_CTRL_TREATED_NAIVE_CD4_TCELL_DAY10_DN	C7	0.570765	1.7213	0.0344828	0.0148831	0.46
GSE2770_TGFB_AND_IL4_VS_IL12_TREATED_ACT_CD4_TCELL_48H_DN	C7	0.392602	1.72122	0	0.0148593	0.46
GSE43955_10H_VS_60H_ACT_CD4_TCELL_WITH_TGFB_IL6_UP	C7	0.317604	1.72119	0	0.0169139	0.66
GSE3039_NKT_CELL_VS_ALPHAALPHA_CD8_TCELL_UP	C7	0.49886	1.72111	0	0.0148357	0.46
GSE27786_ERYTHROBLAST_VS_MONO_MAC_DN	C7	0.305907	1.72103	0	0.0148121	0.46
GSE20484_MCSG_VS_CXCL4_MONOCYTE_DERIVED_MACROPHAGE_DN	C7	0.467657	1.72041	0	0.0169769	0.68
GSE360_T_GONDII_VS_M_TUBERCULOSIS_MAC_DN	C7	0.476216	1.72027	0	0.0147886	0.46
GSE2826_WT_VS_BTK_KO_BCELL_UP	C7	0.321865	1.72019	0	0.0147651	0.46
GSE17721_CTRL_VS_PAM3CSK4_24H_BMDC_UP	C7	0.37054	1.7199	0	0.0148431	0.46
GSE2405_S_AUREUS_VS_UNTREATED_NEUTROPHIL_UP	C7	0.307649	1.71952	0	0.0148197	0.46
GSE11057_PBMC_VS_MEM_CD4_TCELL_DN	C7	0.499926	1.71944	0	0.0147963	0.46
GSE37301_HEMATOPOIETIC_STEM_CELL_VS_PRO_BCELL_UP	C7	0.3555	1.71943	0	0.0171081	0.68
GSE22886_UNSTIM_VS_IL2_STIM_NKCELL_UP	C7	0.41376	1.71926	0	0.014773	0.46
GSE11961_PLASMA_CELL_DAY7_VS_MEMORY_BCELL_DAY40_UP	C7	0.355012	1.71897	0	0.0171141	0.68
GSE2706_UNSTIM_VS_2H_LPS_AND_R848_DC_DN	C7	0.634143	1.71896	0	0.0148425	0.46
GSE9509_LPS_VS_LPS_AND_IL10_STIM_IL10_KO_MACROPHAGE_30MIN_UP	C7	0.464241	1.71833	0	0.0171471	0.68
GSE27786_NEUTROPHIL_VS_MONO_MAC_UP	C7	0.397404	1.71795	0	0.0150014	0.46
GSE10211_UV_INACT_SENDAI_VS_LIVE_SENDAI_VIRUS_TRACHEAL_EPITHELIAL_CELLS_DN	C7	0.386163	1.71742	0	0.0173093	0.68
GSE39820_CTRL_VS_IL1B_IL6_IL23A_CD4_TCELL_UP	C7	0.443123	1.71732	0	0.0151463	0.48
GSE9988_ANTI_TREM1_VS_LPS_MONOCYTE_UP	C7	0.448192	1.71719	0.0344828	0.0151226	0.48
GSE22886_NAIVE_CD4_TCELL_VS_DC_UP	C7	0.539	1.71704	0	0.015099	0.48
GSE3982_MAST_CELL_VS_DC_DN	C7	0.499436	1.71587	0	0.0152347	0.48
GSE45365_NK_CELL_VS_CD8_TCELL_UP	C7	0.372437	1.7156	0	0.0176974	0.68
GSE37416_0H_VS_48H_F_TULARENSIS_LVS_NEUTROPHIL_DN	C7	0.337872	1.71551	0.0384615	0.0152853	0.5
GSE4590_SMALL_VS_LARGE_PRE_BCELL_DN	C7	0.453002	1.71523	0	0.0177334	0.68
GSE17721_PAM3CSK4_VS_GADIQUIMOD_16H_BMDC_DN	C7	0.432044	1.71512	0	0.0152934	0.5
GSE15330_MEGAKARYOCYTE_ERYTHROID_VS_GRANULOCYTE_MONOCYTE_PROGENITOR_IKAROS_KO_DN	C7	0.360838	1.71493	0	0.017711	0.68
GSE17721_POLYIC_VS_CPG_12H_BMDC_UP	C7	0.40931	1.71468	0	0.0152697	0.5
GSE21063_CTRL_VS_ANTI_IGM_STIM_BCELL_3H_UP	C7	0.430425	1.71467	0	0.0177982	0.68
GSE37301_MULTIPOTENT_PROGENITOR_VS_GRAN_MONO_PROGENITOR_DN	C7	0.441544	1.71459	0.0526316	0.0177759	0.68
GSE3982_DC_VS_TH2_UP	C7	0.55228	1.71445	0	0.015279	0.5
GSE22886_TH1_VS_TH2_48H_ACT_DN	C7	0.44431	1.71411	0	0.0154047	0.5
GSE10239_NAIVE_VS_KLRG1INT_EFF_CD8_TCELL_UP	C7	0.41936	1.7138	0	0.0154204	0.5
GSE28783_ANTI_MIR33_VS_CTRL_ATHEROSCLEROSIS_MACROPHAGE_UP	C7	0.439308	1.71361	0	0.0178902	0.68
GSE20366_CD103_KLRG1_DP_VS_DN_TREG_DN	C7	0.431244	1.71328	0	0.0153966	0.5
GSE33425_CD161_HIGH_VS_INT_CD8_TCELL_DN	C7	0.367223	1.71317	0	0.0179589	0.68
GSE27786_LSK_VS_LIN_NEG_CELL_UP	C7	0.368668	1.71279	0	0.0154057	0.5
GSE9988_LOW_LPS_VS_CTRL_TREATED_MONOCYTE_UP	C7	0.547013	1.71262	0	0.015382	0.5
GSE22025_TGFB1_VS_TGFB1_AND_PROGESTERONE_TREATED_CD4_TCELL_UP	C7	0.390659	1.7124	0	0.0180336	0.68
GSE26727_WT_VS_KLF2_KO_LPS_STIM_MACROPHAGE_DN	C7	0.352516	1.71185	0	0.0180111	0.68
GSE9650_NAIVE_VS_MEMORY_CD8_TCELL_UP	C7	0.384493	1.71179	0	0.0153918	0.52
GSE18791_CTRL_VS_NEWCASTLE_VIRUS_DC_6H_DN	C7	0.607662	1.71128	0.0333333	0.015465	0.52
GSE411_UNSTIM_VS_400MIN_IL6_STIM_SOCS3_KO_MACROPHAGE_UP	C7	0.397599	1.71112	0	0.0154413	0.52
GSE15930_STIM_VS_STIM_AND_TRICHOSTATINA_48H_CD8_T_CELL_UP	C7	0.406808	1.71085	0	0.0154177	0.52
GSE24142_EARLY_THYMIC_PROGENITOR_VS_DN2_THYMOCYTE_DN	C7	0.455902	1.71073	0	0.0154281	0.52
GSE24142_DN2_VS_DN3_THYMOCYTE_UP	C7	0.516186	1.71055	0	0.0154436	0.52
GSE2770_TGFB_AND_IL4_VS_IL12_TREATED_ACT_CD4_TCELL_48H_UP	C7	0.353033	1.7104	0	0.0154201	0.52
GSE13411_NAIVE_VS_SWITCHED_MEMORY_BCELL_DN	C7	0.417579	1.71007	0	0.0154863	0.52
GSE17721_0.5H_VS_24H_PAM3CSK4_BMDC_DN	C7	0.300833	1.71004	0	0.0154628	0.52
GSE17721_4_VS_24H_CPG_BMDC_DN	C7	0.321601	1.70994	0	0.015471	0.52
GSE19941_LPS_VS_LPS_AND_IL10_STIM_IL10_KO_MACROPHAGE_DN	C7	0.475484	1.7099	0	0.0183535	0.7
GSE37301_MULTIPOTENT_PROGENITOR_VS_CD4_TCELL_UP	C7	0.489669	1.70948	0	0.0185082	0.7
GSE13484_UNSTIM_VS_12H_YF17D_VACCINE_STIM_PBMC_UP	C7	0.329553	1.70908	0	0.0155559	0.52
GSE18791_UNSTIM_VS_NEWCATSLE_VIRUS_DC_10H_DN	C7	0.674677	1.70893	0	0.0156026	0.52
GSE17580_UNINFECTED_VS_S_MANSONI_INF_TREG_DN	C7	0.390146	1.7089	0	0.015579	0.52
GSE43260_BTLA_POS_VS_NEG_INTRATUMORAL_CD8_TCELL_DN	C7	0.339679	1.7078	0	0.0186584	0.7
GSE9988_ANTI_TREM1_VS_LOW_LPS_MONOCYTE_UP	C7	0.441501	1.70706	0.0333333	0.0160696	0.54
GSE23695_CD57_POS_VS_NEG_NK_CELL_UP	C7	0.307648	1.70705	0	0.0188458	0.7
GSE24671_CTRL_VS_BAKIMULC_INFECTED_MOUSE_SPLENOCYTES_DN	C7	0.479944	1.70647	0	0.0189937	0.7
GSE18791_CTRL_VS_NEWCASTLE_VIRUS_DC_8H_DN	C7	0.652517	1.7064	0	0.016238	0.54
GSE17721_CTRL_VS_LPS_8H_BMDC_UP	C7	0.287399	1.70628	0	0.0162137	0.54
GSE3039_NKT_CELL_VS_B2_BCELL_DN	C7	0.465959	1.70586	0	0.0161894	0.54
GSE3039_NKT_CELL_VS_B1_BCELL_UP	C7	0.421902	1.70468	0	0.0163321	0.54
GSE22025_UNTREATED_VS_PROGESTERONE_TREATED_CD4_TCELL_UP	C7	0.408889	1.70443	0	0.0192186	0.7
GSE42021_CD24INT_TREG_VS_CD24INT_TCONV_THYMUS_UP	C7	0.372934	1.70442	0.0416667	0.0191948	0.7
GSE2826_XID_VS_BTK_KO_BCELL_UP	C7	0.350642	1.70438	0	0.0164039	0.54
GSE21927_SPLEEN_C57BL6_VS_EL4_TUMOR_BALBC_MONOCYTES_UP	C7	0.412348	1.70401	0.0454545	0.0192525	0.7
GSE41176_WT_VS_TAK1_KO_ANTI_IGM_STIM_BCELL_6H_UP	C7	0.390355	1.70376	0	0.0192287	0.7
GSE13522_CTRL_VS_T_CRUZI_G_STRAIN_INF_SKIN_UP	C7	0.364769	1.70375	0	0.019205	0.7
GSE12003_4D_VS_8D_CULTURE_MIR223_KO_BM_PROGENITOR_DN	C7	0.377842	1.70336	0.0384615	0.0191813	0.7
GSE11864_UNTREATED_VS_CSF1_IFNG_PAM3CYS_IN_MAC_DN	C7	0.364272	1.70334	0	0.0164523	0.54
GSE29618_BCELL_VS_MDC_UP	C7	0.592615	1.70332	0	0.0164277	0.54
GSE32255_WT_UNSTIM_VS_JMJD2D_KNOCKDOWN_4H_LPS_STIM_DC_DN	C7	0.358916	1.70265	0	0.0191839	0.7
GSE3982_MEMORY_CD4_TCELL_VS_BCELL_UP	C7	0.543834	1.70259	0	0.0165652	0.54
GSE17721_LPS_VS_PAM3CSK4_6H_BMDC_UP	C7	0.361998	1.70219	0	0.0166741	0.56
GSE17721_POLYIC_VS_PAM3CSK4_0.5H_BMDC_DN	C7	0.341636	1.70192	0	0.0166803	0.56
GSE360_L_DONOVANI_VS_B_MALAYI_LOW_DOSE_MAC_UP	C7	0.368199	1.70186	0	0.0166556	0.56
GSE2770_IL12_VS_TGFB_AND_IL12_TREATED_ACT_CD4_TCELL_48H_UP	C7	0.502052	1.70186	0	0.0166309	0.56
GSE3039_CD4_TCELL_VS_NKT_CELL_UP	C7	0.483716	1.70167	0	0.0166064	0.56
GSE17721_POLYIC_VS_GARDIQUIMOD_6H_BMDC_UP	C7	0.383177	1.70084	0	0.0166468	0.56
GSE3039_CD4_TCELL_VS_ALPHAALPHA_CD8_TCELL_DN	C7	0.358736	1.70084	0	0.0166223	0.56
GSE2706_2H_VS_8H_R848_STIM_DC_DN	C7	0.536206	1.70065	0	0.0166403	0.56
GSE17721_LPS_VS_POLYIC_1H_BMDC_UP	C7	0.40986	1.7006	0.0384615	0.0166158	0.56
GSE27241_WT_VS_RORGT_KO_TH17_POLARIZED_CD4_TCELL_TREATED_WITH_DIGOXIN_DN	C7	0.452649	1.70035	0	0.0196348	0.7
GSE17721_LPS_VS_GARDIQUIMOD_8H_BMDC_DN	C7	0.361844	1.69997	0	0.0168238	0.56
GSE29949_CD8_NEG_DC_SPLEEN_VS_MONOCYTE_BONE_MARROW_UP	C7	0.326637	1.69996	0	0.0196107	0.7
GSE30971_CTRL_VS_LPS_STIM_MACROPHAGE_WBP7_HET_4H_UP	C7	0.397854	1.69984	0	0.0195866	0.7
GSE17974_CTRL_VS_ACT_IL4_AND_ANTI_IL12_4H_CD4_TCELL_UP	C7	0.472336	1.69968	0	0.0168303	0.56
GSE40274_LEF1_VS_FOXP3_AND_LEF1_TRANSDUCED_ACTIVATED_CD4_TCELL_UP	C7	0.40956	1.69925	0	0.0196458	0.7
GSE14000_UNSTIM_VS_16H_LPS_DC_TRANSLATED_RNA_DN	C7	0.612495	1.69916	0	0.0168382	0.56
GSE29618_PDC_VS_MDC_DAY7_FLU_VACCINE_UP	C7	0.490181	1.69901	0	0.0168136	0.56
GSE3920_UNTREATED_VS_IFNA_TREATED_FIBROBLAST_UP	C7	0.465183	1.69886	0	0.0167891	0.56
GSE3982_MAST_CELL_VS_CENT_MEMORY_CD4_TCELL_UP	C7	0.406417	1.69872	0	0.016807	0.58
GSE22601_DOUBLE_NEGATIVE_VS_CD4_SINGLE_POSITIVE_THYMOCYTE_UP	C7	0.39022	1.69834	0	0.0168134	0.58
GSE17721_CPG_VS_GARDIQUIMOD_6H_BMDC_UP	C7	0.415536	1.69821	0	0.016789	0.58
GSE10325_CD4_TCELL_VS_MYELOID_UP	C7	0.557485	1.69794	0	0.0167984	0.58
GSE40274_CTRL_VS_FOXP3_AND_EOS_TRANSDUCED_ACTIVATED_CD4_TCELL_UP	C7	0.521561	1.69777	0	0.019758	0.7
GSE3982_EFF_MEMORY_VS_CENT_MEMORY_CD4_TCELL_UP	C7	0.433017	1.69772	0	0.0168038	0.58
GSE360_DC_VS_MAC_T_GONDII_DN	C7	0.471261	1.69752	0	0.0167795	0.58
GSE360_CTRL_VS_L_DONOVANI_MAC_UP	C7	0.31615	1.69748	0	0.0167553	0.58
GSE46606_IRF4MID_VS_WT_CD40L_IL2_IL5_DAY1_STIMULATED_BCELL_DN	C7	0.449598	1.69742	0	0.0197338	0.7
GSE39556_UNTREATED_VS_3H_POLYIC_INJ_MOUSE_NK_CELL_DN	C7	0.480064	1.69727	0	0.0197097	0.7
GSE23502_WT_VS_HDC_KO_MYELOID_DERIVED_SUPPRESSOR_CELL_BM_UP	C7	0.489936	1.69719	0	0.0196857	0.7
GSE27786_CD8_TCELL_VS_NKTCELL_DN	C7	0.41183	1.69718	0	0.0167632	0.58
GSE5960_TH1_VS_ANERGIC_TH1_DN	C7	0.364395	1.69703	0	0.016739	0.58
GSE5455_HEALTHY_VS_TUMOR_BEARING_MOUSE_SPLEEN_MONOCYTE_UP	C7	0.514469	1.6968	0	0.0167455	0.58
GSE19941_UNSTIM_VS_LPS_AND_IL10_STIM_IL10_KO_NFKBP50_KO_MACROPHAGE_UP	C7	0.44031	1.69666	0	0.0198137	0.7
GSE17721_CTRL_VS_LPS_8H_BMDC_DN	C7	0.375096	1.69644	0	0.0167215	0.58
GSE11961_GERMINAL_CENTER_BCELL_DAY7_VS_MEMORY_BCELL_DAY40_UP	C7	0.375155	1.69633	0	0.0198609	0.7
GSE4748_CTRL_VS_CYANOBACTERIUM_LPSLIKE_STIM_DC_3H_UP	C7	0.495468	1.69631	0	0.0166975	0.58
GSE39556_UNTREATED_VS_3H_POLYIC_INJ_MOUSE_CD8A_DC_UP	C7	0.557198	1.69622	0	0.0198627	0.7
GSE14308_TH2_VS_TH17_DN	C7	0.349898	1.69609	0	0.0166737	0.58
GSE41867_DAY8_VS_DAY15_LCMV_CLONE13_EFFECTOR_CD8_TCELL_UP	C7	0.356111	1.69592	0	0.0198386	0.7
GSE360_L_MAJOR_VS_B_MALAYI_HIGH_DOSE_DC_UP	C7	0.3967	1.69592	0	0.0166498	0.58
GSE17721_LPS_VS_CPG_6H_BMDC_UP	C7	0.462814	1.69575	0	0.0166572	0.58
GSE4590_LARGE_PRE_BCELL_VS_VPREB_POS_LARGE_PRE_BCELL_UP	C7	0.49214	1.69573	0	0.0198145	0.7
GSE2706_R848_VS_R848_AND_LPS_8H_STIM_DC_UP	C7	0.487002	1.69572	0	0.0166335	0.58
GSE17721_PAM3CSK4_VS_CPG_2H_BMDC_DN	C7	0.39895	1.69572	0	0.0166098	0.58
GSE24142_EARLY_THYMIC_PROGENITOR_VS_DN3_THYMOCYTE_ADULT_UP	C7	0.54427	1.69482	0	0.0167444	0.58
GSE6269_FLU_VS_STREP_PNEUMO_INF_PBMC_UP	C7	0.557681	1.69469	0.0357143	0.0168157	0.58
GSE28783_CTRL_ANTI_MIR_VS_UNTREATED_ATHEROSCLEROSIS_MACROPHAGE_DN	C7	0.399532	1.69448	0	0.0198608	0.7
GSE17721_0.5H_VS_12H_PAM3CSK4_BMDC_DN	C7	0.335052	1.69411	0.0357143	0.0168896	0.58
GSE12845_IGD_POS_BLOOD_VS_DARKZONE_GC_TONSIL_BCELL_UP	C7	0.402692	1.69408	0	0.0168657	0.58
GSE8384_CTRL_VS_B_ABORTUS_4H_MAC_CELL_LINE_DN	C7	0.442494	1.69394	0	0.0168419	0.58
GSE45739_UNSTIM_VS_ACD3_ACD28_STIM_NRAS_KO_CD4_TCELL_DN	C7	0.562241	1.69388	0	0.0199668	0.7
GSE21670_STAT3_KO_VS_WT_CD4_TCELL_DN	C7	0.437985	1.69377	0	0.0199426	0.7
GSE26290_WT_VS_PDK1_KO_ANTI_CD3_AND_IL2_STIM_CD8_TCELL_DN	C7	0.282259	1.69368	0	0.0199186	0.7
GSE3720_LPS_VS_PMA_STIM_VD2_GAMMADELTA_TCELL_UP	C7	0.470223	1.69361	0	0.0168542	0.58
GSE15735_2H_VS_12H_HDAC_INHIBITOR_TREATED_CD4_TCELL_DN	C7	0.421908	1.6936	0.0344828	0.0199259	0.7
GSE40274_CTRL_VS_EOS_TRANSDUCED_ACTIVATED_CD4_TCELL_DN	C7	0.457926	1.69317	0.0416667	0.0199276	0.7
GSE16755_CTRL_VS_IFNA_TREATED_MAC_DN	C7	0.62753	1.693	0	0.0169357	0.58
GSE3920_UNTREATED_VS_IFNB_TREATED_ENDOTHELIAL_CELL_UP	C7	0.391501	1.69288	0	0.0169119	0.58
GSE25677_MPL_VS_MPL_AND_R848_STIM_BCELL_DN	C7	0.409163	1.69279	0	0.0199293	0.7
GSE37416_CTRL_VS_6H_F_TULARENSIS_LVS_NEUTROPHIL_UP	C7	0.392657	1.69262	0	0.0168882	0.58
GOLDRATH_NAIVE_VS_EFF_CD8_TCELL_UP	C7	0.336067	1.69211	0	0.0169221	0.58
GSE2585_THYMIC_DC_VS_THYMIC_MACROPHAGE_DN	C7	0.357477	1.69197	0	0.0169559	0.58
GSE37301_HEMATOPOIETIC_STEM_CELL_VS_RAG2_KO_NK_CELL_UP	C7	0.411723	1.69194	0.0434783	0.0201211	0.72
GSE8921_3H_VS_24H_TLR1_2_STIM_MONOCYTE_UP	C7	0.442234	1.69193	0	0.0169619	0.58
GSE17721_LPS_VS_CPG_0.5H_BMDC_DN	C7	0.375554	1.69182	0	0.0169382	0.58
GSE9316_IL6_KO_VS_IFNG_KO_INVIVO_EXPANDED_CD4_TCELL_UP	C7	0.415606	1.69168	0	0.0201816	0.72
GSE3982_MAST_CELL_VS_BCELL_DN	C7	0.441706	1.69157	0	0.0169146	0.58
GSE2706_2H_VS_8H_R848_AND_LPS_STIM_DC_UP	C7	0.388242	1.69122	0	0.0169825	0.58
GSE41176_UNSTIM_VS_ANTI_IGM_STIM_BCELL_3H_DN	C7	0.392298	1.6912	0	0.0202459	0.72
GSE14308_TH1_VS_INDUCED_TREG_UP	C7	0.380527	1.69087	0	0.0170185	0.58
GSE13411_NAIVE_VS_IGM_MEMORY_BCELL_DN	C7	0.351086	1.69069	0.0384615	0.0171466	0.58
GSE2706_UNSTIM_VS_8H_LPS_AND_R848_DC_DN	C7	0.56762	1.69053	0	0.0171935	0.58
GSE17186_CD21LOW_VS_CD21HIGH_TRANSITIONAL_BCELL_CORD_BLOOD_UP	C7	0.367885	1.69035	0	0.0204584	0.74
GSE22601_IMMATURE_CD4_SINGLE_POSITIVE_VS_DOUBLE_POSITIVE_THYMOCYTE_DN	C7	0.434375	1.6903	0	0.0171985	0.58
GSE21670_UNTREATED_VS_IL6_TREATED_CD4_TCELL_UP	C7	0.313528	1.69012	0	0.0205176	0.74
GSE24726_WT_VS_E2_2_KO_PDC_UP	C7	0.365014	1.68993	0	0.0204931	0.74
GSE16385_ROSIGLITAZONE_IFNG_TNF_VS_IL4_STIM_MACROPHAGE_UP	C7	0.413558	1.68935	0	0.0204941	0.74
GSE3982_NEUTROPHIL_VS_BCELL_UP	C7	0.479981	1.68886	0	0.0175047	0.58
GSE360_L_DONOVANI_VS_B_MALAYI_HIGH_DOSE_MAC_UP	C7	0.440412	1.68869	0	0.0174805	0.58
GSE11864_CSF1_VS_CSF1_IFNG_PAM3CYS_IN_MAC_DN	C7	0.372665	1.68842	0	0.0175525	0.58
GSE7852_LN_VS_THYMUS_TREG_UP	C7	0.49999	1.68811	0	0.0175859	0.58
GSE7852_LN_VS_FAT_TCONV_DN	C7	0.502406	1.68778	0	0.0177104	0.58
GSE37416_CTRL_VS_24H_F_TULARENSIS_LVS_NEUTROPHIL_DN	C7	0.339597	1.68774	0.0357143	0.0176861	0.58
GSE11864_CSF1_IFNG_VS_CSF1_IFNG_PAM3CYS_IN_MAC_DN	C7	0.407807	1.68711	0	0.0177778	0.58
GSE19512_NAUTRAL_VS_INDUCED_TREG_DN	C7	0.406855	1.6869	0	0.0210634	0.78
GSE1925_CTRL_VS_IFNG_PRIMED_MACROPHAGE_DN	C7	0.318975	1.68686	0	0.0177861	0.58
GSE40666_NAIVE_VS_EFFECTOR_CD8_TCELL_DN	C7	0.456583	1.68654	0	0.0212195	0.78
GSE15735_CTRL_VS_HDAC_INHIBITOR_TREATED_CD4_TCELL_2H_DN	C7	0.512699	1.68637	0	0.0212465	0.78
GSE24142_ADULT_VS_FETAL_EARLY_THYMIC_PROGENITOR_UP	C7	0.484082	1.68627	0	0.0179755	0.58
GSE37301_HEMATOPOIETIC_STEM_CELL_VS_COMMON_LYMPHOID_PROGENITOR_DN	C7	0.346998	1.68612	0	0.0212999	0.78
GSE6259_33D1_POS_VS_DEC205_POS_FLT3L_INDUCED_SPLENIC_DC_UP	C7	0.513823	1.68596	0	0.01798	0.58
GSE11961_GERMINAL_CENTER_BCELL_DAY7_VS_PLASMA_CELL_DAY7_DN	C7	0.409175	1.68575	0	0.0213434	0.78
GSE18791_CTRL_VS_NEWCASTLE_VIRUS_DC_18H_DN	C7	0.524066	1.68573	0	0.0179554	0.58
GSE13229_IMM_VS_MATURE_NKCELL_DN	C7	0.412347	1.68565	0	0.0179626	0.58
GSE27786_LIN_NEG_VS_ERYTHROBLAST_UP	C7	0.330518	1.6854	0	0.0179684	0.58
GSE43863_TFH_VS_LY6C_INT_CXCR5POS_EFFECTOR_CD4_TCELL_DN	C7	0.419994	1.68526	0	0.0214697	0.78
GSE3982_BCELL_VS_NKCELL_DN	C7	0.513079	1.68474	0	0.0180907	0.58
GSE3920_IFNA_VS_IFNB_TREATED_ENDOTHELIAL_CELL_UP	C7	0.477324	1.68451	0	0.0180944	0.58
GSE23925_DARK_ZONE_VS_NAIVE_BCELL_UP	C7	0.313873	1.68422	0	0.0214994	0.78
GSE3982_MAST_CELL_VS_TH1_DN	C7	0.359236	1.68395	0	0.01818	0.58
GSE3982_NKCELL_VS_TH2_UP	C7	0.448092	1.68338	0	0.0184362	0.58
GSE5589_LPS_AND_IL10_VS_LPS_AND_IL6_STIM_IL10_KO_MACROPHAGE_45MIN_UP	C7	0.470849	1.68338	0	0.0184112	0.58
GSE23984_CTRL_VS_HYPOCALEMIC_VITAMIND_ANALOG_TCELL_UP	C7	0.370268	1.68337	0	0.0215494	0.78
GSE26030_TH1_VS_TH17_RESTIMULATED_DAY15_POST_POLARIZATION_UP	C7	0.443857	1.68313	0	0.0215846	0.78
GSE37301_PRO_BCELL_VS_RAG2_KO_NK_CELL_DN	C7	0.475518	1.68277	0	0.0215592	0.78
GSE339_EX_VIVO_VS_IN_CULTURE_CD8POS_DC_DN	C7	0.417329	1.6823	0	0.0184558	0.58
GSE10240_IL17_VS_IL17_AND_IL22_STIM_PRIMARY_BRONCHIAL_EPITHELIAL_CELLS_UP	C7	0.363016	1.68202	0	0.0216245	0.78
GSE13306_RA_VS_UNTREATED_TREG_DN	C7	0.412041	1.68192	0	0.0185681	0.58
GSE22611_MUTANT_NOD2_VS_CTRL_TRANSDUCED_HEK293T_CELL_UP	C7	0.368805	1.68189	0	0.0215991	0.78
GSE2585_AIRE_KO_VS_WT_CD80_HIGH_MTEC_DN	C7	0.384711	1.68175	0	0.0186342	0.58
GSE24142_DN2_VS_DN3_THYMOCYTE_FETAL_DN	C7	0.439375	1.68173	0	0.0186092	0.58
GSE3982_DC_VS_NKCELL_DN	C7	0.430303	1.68173	0	0.0185842	0.58
GSE23114_WT_VS_SLE2C1_MOUSE_SPLEEN_B1A_BCELL_DN	C7	0.369477	1.68166	0	0.0216538	0.78
GSE17974_IL4_AND_ANTI_IL12_VS_UNTREATED_48H_ACT_CD4_TCELL_UP	C7	0.490442	1.68166	0	0.0185872	0.58
GSE22432_MULTIPOTENT_PROGENITOR_VS_CDC_UP	C7	0.430198	1.68148	0.0588235	0.0216284	0.78
GSE9037_WT_VS_IRAK4_KO_LPS_4H_STIM_BMDM_UP	C7	0.361141	1.68121	0	0.0185898	0.58
GSE10325_LUPUS_CD4_TCELL_VS_LUPUS_MYELOID_UP	C7	0.572391	1.68104	0	0.01862	0.58
GSE27291_6H_VS_7D_STIM_GAMMADELTA_TCELL_DN	C7	0.399188	1.68099	0	0.021654	0.78
GSE27786_BCELL_VS_NKTCELL_UP	C7	0.335668	1.68076	0	0.0185952	0.58
GSE360_L_MAJOR_VS_T_GONDII_MAC_UP	C7	0.443113	1.68064	0	0.0185704	0.58
GSE28726_NAIVE_CD4_TCELL_VS_NAIVE_NKTCELL_UP	C7	0.343178	1.68052	0	0.0216286	0.78
GSE360_DC_VS_MAC_M_TUBERCULOSIS_DN	C7	0.36674	1.6805	0	0.0185456	0.58
GSE24574_BCL6_HIGH_TFH_VS_TCONV_CD4_TCELL_DN	C7	0.444565	1.68031	0	0.0216034	0.78
GSE8678_IL7R_LOW_VS_HIGH_EFF_CD8_TCELL_DN	C7	0.386558	1.6797	0	0.01871	0.58
GSE26669_CTRL_VS_COSTIM_BLOCK_MLR_CD4_TCELL_DN	C7	0.398665	1.67956	0	0.0186852	0.58
GSE22886_NAIVE_CD8_TCELL_VS_NKCELL_DN	C7	0.431759	1.67955	0	0.0186604	0.58
GSE43955_TH0_VS_TGFB_IL6_TH17_ACT_CD4_TCELL_42H_UP	C7	0.342804	1.67932	0.0434783	0.0217244	0.78
GSE40274_SATB1_VS_FOXP3_AND_SATB1_TRANSDUCED_ACTIVATED_CD4_TCELL_UP	C7	0.382646	1.6789	0	0.0218006	0.78
GSE16385_UNTREATED_VS_12H_IFNG_TNF_TREATED_MACROPHAGE_DN	C7	0.37326	1.67879	0	0.021801	0.78
GSE1925_CTRL_VS_3H_IFNG_STIM_IFNG_PRIMED_MACROPHAGE_UP	C7	0.388154	1.67856	0	0.0187292	0.58
GSE10239_KLRG1INT_VS_KLRG1HIGH_EFF_CD8_TCELL_DN	C7	0.471378	1.67824	0.0322581	0.018732	0.58
GSE37416_CTRL_VS_12H_F_TULARENSIS_LVS_NEUTROPHIL_UP	C7	0.442662	1.67801	0	0.0187344	0.58
GSE15930_STIM_VS_STIM_AND_TRICHOSTATINA_72H_CD8_T_CELL_UP	C7	0.307296	1.67764	0	0.0187097	0.58
GSE11057_CD4_EFF_MEM_VS_PBMC_UP	C7	0.414318	1.67723	0	0.0189036	0.58
GSE29617_CTRL_VS_DAY3_TIV_FLU_VACCINE_PBMC_2008_DN	C7	0.339108	1.67712	0.037037	0.0188787	0.58
GSE42724_NAIVE_VS_MEMORY_BCELL_DN	C7	0.404143	1.6771	0	0.0220573	0.78
GSE22313_HEALTHY_VS_SLE_MOUSE_CD4_TCELL_DN	C7	0.497095	1.67689	0.0357143	0.0220968	0.78
GSE34515_CD16_POS_MONOCYTE_VS_DC_UP	C7	0.316083	1.67687	0	0.0220712	0.78
GSE17721_POLYIC_VS_CPG_2H_BMDC_DN	C7	0.440572	1.67683	0	0.0188813	0.58
GSE23308_CTRL_VS_CORTICOSTERONE_TREATED_MACROPHAGE_DN	C7	0.369716	1.67681	0	0.0220456	0.78
GSE1448_ANTI_VALPHA2_VS_VBETA5_DP_THYMOCYTE_UP	C7	0.357846	1.67654	0	0.0188839	0.58
GSE17580_UNINFECTED_VS_S_MANSONI_INF_TREG_UP	C7	0.429234	1.67633	0	0.0188592	0.58
GSE7852_TREG_VS_TCONV_LN_UP	C7	0.55072	1.67624	0	0.0188614	0.58
GSE3982_DC_VS_MAC_UP	C7	0.400237	1.67622	0	0.0188367	0.58
GSE360_CTRL_VS_T_GONDII_DC_DN	C7	0.45672	1.67614	0	0.0188121	0.58
GSE37533_PPARG1_FOXP3_VS_PPARG2_FOXP3_TRANSDUCED_CD4_TCELL_DN	C7	0.404873	1.67596	0	0.0220996	0.78
GSE23308_WT_VS_MINERALCORTICOID_REC_KO_MACROPHAGE_CORTICOSTERONE_TREATED_UP	C7	0.306442	1.67573	0	0.0220741	0.78
GSE23321_CD8_STEM_CELL_MEMORY_VS_NAIVE_CD8_TCELL_DN	C7	0.403398	1.67544	0.0434783	0.0220838	0.78
GSE7460_CD8_TCELL_VS_TREG_ACT_UP	C7	0.434673	1.67541	0	0.0190736	0.58
GSE17721_POLYIC_VS_PAM3CSK4_8H_BMDC_UP	C7	0.363129	1.67444	0	0.0191335	0.58
GSE411_WT_VS_SOCS3_KO_MACROPHAGE_IL6_STIM_400MIN_UP	C7	0.44781	1.67442	0	0.0191363	0.58
GSE17186_NAIVE_VS_CD21LOW_TRANSITIONAL_BCELL_DN	C7	0.398939	1.67406	0.05	0.0222882	0.78
GSE21033_1H_VS_12H_POLYIC_STIM_DC_UP	C7	0.405876	1.6737	0	0.0222625	0.78
GSE43863_TH1_VS_LY6C_INT_CXCR5POS_EFFECTOR_CD4_TCELL_DN	C7	0.465932	1.67368	0	0.0222614	0.78
GSE17721_CTRL_VS_LPS_4H_BMDC_UP	C7	0.268251	1.67366	0	0.0192685	0.58
GSE19888_ADENOSINE_A3R_INH_PRETREAT_AND_ACT_BY_A3R_VS_A3R_INH_AND_TCELL_MEMBRANES_ACT_MAST_CELL_UP	C7	0.379759	1.67364	0	0.0222358	0.78
GSE41867_DAY8_EFFECTOR_VS_DAY30_MEMORY_CD8_TCELL_LCMV_ARMSTRONG_DN	C7	0.365504	1.67328	0	0.02229	0.78
GSE17186_MEMORY_VS_NAIVE_BCELL_DN	C7	0.36766	1.67322	0	0.0222644	0.78
GSE26928_NAIVE_VS_CXCR5_POS_CD4_TCELL_DN	C7	0.361502	1.67295	0	0.0194508	0.58
GSE7852_TREG_VS_TCONV_FAT_UP	C7	0.454744	1.67286	0	0.0195163	0.58
GSE8685_IL15_ACT_IL2_STARVED_VS_IL21_ACT_IL2_STARVED_CD4_TCELL_DN	C7	0.357982	1.67272	0	0.0223473	0.78
GSE42021_CD24HI_TREG_VS_CD24HI_TCONV_THYMUS_UP	C7	0.306365	1.67268	0.0357143	0.0223846	0.78
GSE17721_CTRL_VS_GARDIQUIMOD_24H_BMDC_DN	C7	0.329987	1.67252	0.0357143	0.0196168	0.58
GSE3039_CD4_TCELL_VS_ALPHABETA_CD8_TCELL_UP	C7	0.542652	1.67177	0	0.0196468	0.58
GSE34515_CD16_NEG_VS_POS_MONOCYTE_UP	C7	0.366541	1.67155	0	0.0225691	0.78
GSE7460_TCONV_VS_TREG_LN_DN	C7	0.538761	1.67149	0	0.0197526	0.58
GSE39152_BRAIN_VS_SPLEEN_CD103_NEG_MEMORY_CD8_TCELL_DN	C7	0.355454	1.67111	0	0.0226434	0.78
GSE360_T_GONDII_VS_B_MALAYI_HIGH_DOSE_DC_UP	C7	0.481787	1.6711	0	0.0197558	0.58
GSE11818_WT_VS_DICER_KO_TREG_DN	C7	0.366339	1.67087	0	0.0226175	0.78
GSE36095_WT_VS_HDAC9_KO_TREG_UP	C7	0.359961	1.67059	0	0.0225918	0.78
GSE3982_DC_VS_TH1_UP	C7	0.538406	1.67058	0	0.0197304	0.58
GSE8685_IL15_ACT_IL2_STARVED_VS_IL21_ACT_IL2_STARVED_CD4_TCELL_UP	C7	0.391981	1.67034	0	0.0226191	0.78
GSE7460_CTRL_VS_TGFB_TREATED_ACT_FOXP3_MUT_TCONV_DN	C7	0.44587	1.67029	0	0.0197314	0.58
GSE3982_DC_VS_NEUTROPHIL_DN	C7	0.465759	1.66994	0	0.0197668	0.6
GSE15330_HSC_VS_PRO_BCELL_DN	C7	0.338578	1.66986	0	0.0227486	0.78
GSE17721_CTRL_VS_CPG_4H_BMDC_UP	C7	0.294032	1.66954	0	0.0197682	0.6
GSE17721_LPS_VS_PAM3CSK4_24H_BMDC_DN	C7	0.367286	1.66941	0	0.0197429	0.6
GSE17721_CTRL_VS_PAM3CSK4_4H_BMDC_UP	C7	0.32025	1.66935	0	0.0197443	0.6
GSE17721_PAM3CSK4_VS_GADIQUIMOD_24H_BMDC_UP	C7	0.359458	1.6693	0	0.0197191	0.6
GSE41867_DAY8_EFFECTOR_VS_DAY30_EXHAUSTED_CD8_TCELL_LCMV_CLONE13_DN	C7	0.400936	1.66906	0	0.0228345	0.78
GSE22229_RENAL_TRANSPLANT_IMMUNOSUPP_THERAPY_VS_HEALTHY_PBMC_DN	C7	0.443582	1.66869	0	0.0228604	0.78
GSE12845_IGD_POS_VS_NEG_BLOOD_BCELL_UP	C7	0.418339	1.66853	0	0.019819	0.6
GSE8921_UNSTIM_VS_TLR1_2_STIM_MONOCYTE_12H_UP	C7	0.395266	1.66833	0	0.0198532	0.6
GSE21546_SAP1A_KO_VS_SAP1A_KO_AND_ELK1_KO_DP_THYMOCYTES_UP	C7	0.397234	1.66806	0	0.0229262	0.78
GSE23308_CTRL_VS_CORTICOSTERONE_TREATED_MACROPHAGE_MINERALCORTICOID_REC_KO_DN	C7	0.355685	1.66794	0	0.0229002	0.78
GSE5679_CTRL_VS_PPARG_LIGAND_ROSIGLITAZONE_AND_RARA_AGONIST_AM580_TREATED_DC_UP	C7	0.487055	1.66763	0	0.0199953	0.6
GSE6566_STRONG_VS_WEAK_DC_STIMULATED_CD4_TCELL_DN	C7	0.427703	1.66719	0	0.0199969	0.6
GSE39820_TGFBETA1_VS_TGFBETA3_IN_IL6_IL23A_TREATED_CD4_TCELL_DN	C7	0.334187	1.66696	0	0.0200236	0.6
GSE10239_NAIVE_VS_DAY4.5_EFF_CD8_TCELL_UP	C7	0.382509	1.66688	0	0.0200247	0.6
GSE42021_TCONV_PLN_VS_CD24LO_TCONV_THYMUS_DN	C7	0.35225	1.66668	0	0.023005	0.78
GSE9601_UNTREATED_VS_PI3K_INHIBITOR_TREATED_HCMV_INF_MONOCYTE_UP	C7	0.361323	1.66645	0	0.0230445	0.78
GSE17301_IFNA2_VS_IFNA2_AND_ACD3_ACD28_STIM_CD8_TCELL_DN	C7	0.387221	1.66644	0	0.0230185	0.78
GSE1448_ANTI_VALPHA2_VS_VBETA5_DP_THYMOCYTE_DN	C7	0.410855	1.66629	0	0.0200861	0.6
GSE43955_TH0_VS_TGFB_IL6_TH17_ACT_CD4_TCELL_30H_UP	C7	0.40407	1.6659	0	0.0231062	0.78
GSE14000_UNSTIM_VS_4H_LPS_DC_TRANSLATED_RNA_DN	C7	0.666887	1.66551	0	0.020196	0.6
GSE32423_CTRL_VS_IL4_MEMORY_CD8_TCELL_DN	C7	0.37745	1.66549	0	0.0202243	0.6
GSE17721_LPS_VS_PAM3CSK4_8H_BMDC_DN	C7	0.303799	1.66497	0	0.0201988	0.6
GSE4590_PRE_BCELL_VS_VPREB_POS_LARGE_PRE_BCELL_UP	C7	0.442353	1.6649	0	0.0233281	0.78
GSE8685_IL2_STARVED_VS_IL15_ACT_IL2_STARVED_CD4_TCELL_UP	C7	0.314963	1.66487	0	0.0233019	0.78
GSE13484_12H_VS_3H_YF17D_VACCINE_STIM_PBMC_DN	C7	0.38445	1.66481	0	0.0201733	0.6
GSE12198_CTRL_VS_HIGH_IL2_STIM_NK_CELL_DN	C7	0.328241	1.66469	0	0.0232997	0.78
GSE40273_XBP1_KO_VS_WT_TREG_UP	C7	0.365343	1.66433	0	0.0233711	0.78
GSE9988_LOW_LPS_VS_VEHICLE_TREATED_MONOCYTE_UP	C7	0.563171	1.6641	0	0.0202263	0.6
GSE25088_CTRL_VS_IL4_STIM_MACROPHAGE_UP	C7	0.403046	1.66408	0	0.023345	0.78
GSE12392_CD8A_POS_VS_NEG_SPLEEN_IFNB_KO_DC_UP	C7	0.304801	1.66401	0	0.0233189	0.78
GSE42724_B1_BCELL_VS_PLASMABLAST_DN	C7	0.300122	1.66377	0	0.0233222	0.78
GSE24574_BCL6_HIGH_TFH_VS_NAIVE_CD4_TCELL_UP	C7	0.363165	1.6634	0	0.0233699	0.78
GSE45739_UNSTIM_VS_ACD3_ACD28_STIM_NRAS_KO_CD4_TCELL_UP	C7	0.402645	1.66313	0.0555556	0.0233999	0.8
GSE17721_CTRL_VS_POLYIC_6H_BMDC_DN	C7	0.423509	1.6629	0	0.020348	0.6
GSE20198_UNTREATED_VS_IL12_IL18_TREATED_ACT_CD4_TCELL_DN	C7	0.300864	1.66274	0	0.023426	0.8
GSE40274_HELIOS_VS_FOXP3_AND_HELIOS_TRANSDUCED_ACTIVATED_CD4_TCELL_DN	C7	0.391522	1.66273	0	0.0234	0.8
GSE11864_CSF1_IFNG_VS_CSF1_PAM3CYS_IN_MAC_DN	C7	0.382396	1.66254	0	0.0203749	0.6
GSE17721_0.5H_VS_8H_CPG_BMDC_UP	C7	0.331059	1.66242	0	0.0203494	0.6
GSE32986_UNSTIM_VS_GMCSF_STIM_DC_DN	C7	0.337193	1.66157	0.0357143	0.0235627	0.8
GSE17721_LPS_VS_GARDIQUIMOD_24H_BMDC_DN	C7	0.409383	1.66125	0	0.0204941	0.6
GSE369_PRE_VS_POST_IL6_INJECTION_SOCS3_KO_LIVER_UP	C7	0.410253	1.66122	0	0.0204685	0.6
GSE17721_LPS_VS_GARDIQUIMOD_12H_BMDC_UP	C7	0.374061	1.66087	0.0357143	0.0204748	0.6
GSE23321_CD8_STEM_CELL_MEMORY_VS_EFFECTOR_MEMORY_CD8_TCELL_UP	C7	0.307344	1.6608	0	0.0236615	0.8
GSE3982_DC_VS_BASOPHIL_DN	C7	0.402917	1.66015	0	0.0205544	0.6
GSE3982_MEMORY_CD4_TCELL_VS_TH2_UP	C7	0.442739	1.66005	0.0357143	0.0205288	0.6
GSE9316_CD4_TCELL_BALBC_VS_TH17_ENRI_CD4_TCELL_SKG_PMA_IONO_STIM_FR4NEG_DN	C7	0.38266	1.65988	0	0.0236825	0.8
GSE43955_1H_VS_10H_ACT_CD4_TCELL_WITH_TGFB_IL6_UP	C7	0.339141	1.65988	0	0.0236562	0.8
GSE7831_UNSTIM_VS_INFLUENZA_STIM_PDC_4H_DN	C7	0.346868	1.65968	0	0.0237032	0.8
GSE27291_0H_VS_7D_STIM_GAMMADELTA_TCELL_DN	C7	0.428562	1.65961	0	0.023677	0.8
GSE17721_CPG_VS_GARDIQUIMOD_8H_BMDC_UP	C7	0.356152	1.65953	0	0.0205297	0.6
GSE16451_CTRL_VS_WEST_EQUINE_ENC_VIRUS_IMMATURE_NEURON_CELL_LINE_UP	C7	0.374697	1.65947	0	0.0236753	0.8
GSE29164_DAY3_VS_DAY7_CD8_TCELL_TREATED_MELANOMA_DN	C7	0.355271	1.65937	0	0.0236492	0.8
GSE25123_CTRL_VS_ROSIGLITAZONE_STIM_MACROPHAGE_UP	C7	0.30375	1.65912	0.0476191	0.0236232	0.8
GSE32423_IL7_VS_IL7_IL4_NAIVE_CD8_TCELL_DN	C7	0.361554	1.65912	0	0.0208544	0.62
GSE360_CTRL_VS_B_MALAYI_HIGH_DOSE_MAC_DN	C7	0.344149	1.65841	0	0.0209851	0.62
GSE8835_HEALTHY_VS_CLL_CD4_TCELL_UP	C7	0.428539	1.65827	0	0.020985	0.62
GSE24081_CONTROLLER_VS_PROGRESSOR_HIV_SPECIFIC_CD8_TCELL_DN	C7	0.464522	1.65811	0	0.020959	0.62
GSE27786_NKCELL_VS_MONO_MAC_UP	C7	0.291994	1.65795	0	0.0210131	0.62
GSE9988_LOW_LPS_VS_ANTI_TREM1_AND_LPS_MONOCYTE_DN	C7	0.441769	1.65755	0.0333333	0.0211299	0.62
GSE360_L_DONOVANI_VS_B_MALAYI_HIGH_DOSE_DC_UP	C7	0.494741	1.65716	0	0.0211876	0.62
GSE32901_NAIVE_VS_TH17_ENRICHED_CD4_TCELL_UP	C7	0.494048	1.65649	0.0555556	0.0241029	0.8
GSE8921_UNSTIM_VS_TLR1_2_STIM_MONOCYTE_3H_DN	C7	0.347463	1.6563	0	0.0213052	0.62
GSE29618_BCELL_VS_MDC_DAY7_FLU_VACCINE_UP	C7	0.57491	1.65572	0	0.0214394	0.62
GSE6674_UNSTIM_VS_CPG_STIM_BCELL_DN	C7	0.352927	1.65565	0	0.0242006	0.8
GSE7460_CTRL_VS_TGFB_TREATED_ACT_TCONV_DN	C7	0.454556	1.65563	0	0.0214391	0.62
GSE27896_HDAC6_KO_VS_WT_TREG_UP	C7	0.416209	1.65559	0	0.0241741	0.8
GSE15324_NAIVE_VS_ACTIVATED_CD8_TCELL_UP	C7	0.430226	1.65554	0	0.0214421	0.62
GSE35825_IFNA_VS_IFNG_STIM_MACROPHAGE_DN	C7	0.340034	1.6554	0	0.0241475	0.8
GSE339_CD8POS_VS_CD4CD8DN_DC_IN_CULTURE_DN	C7	0.339582	1.6552	0	0.0215625	0.62
GSE21360_NAIVE_VS_QUATERNARY_MEMORY_CD8_TCELL_UP	C7	0.539014	1.65519	0.0476191	0.0241211	0.8
GSE36078_WT_VS_IL1R_KO_LUNG_DC_AFTER_AD5_INF_DN	C7	0.398363	1.655	0	0.0241189	0.8
GSE32901_NAIVE_VS_TH17_NEG_CD4_TCELL_UP	C7	0.490768	1.65432	0	0.0242014	0.8
GSE46606_DAY1_VS_DAY3_CD40L_IL2_IL5_STIMULATED_BCELL_DN	C7	0.362838	1.65381	0.04	0.024175	0.8
GSE12392_CD8A_POS_VS_NEG_SPLEEN_DC_UP	C7	0.308609	1.65375	0.0434783	0.0241486	0.8
GSE43863_TFH_VS_LY6C_INT_CXCR5POS_MEMORY_CD4_TCELL_UP	C7	0.445635	1.65346	0.05	0.0241789	0.8
GSE2770_IL12_ACT_VS_ACT_CD4_TCELL_2H_UP	C7	0.446607	1.65325	0	0.0216895	0.62
GSE20727_CTRL_VS_H2O2_TREATED_DC_DN	C7	0.450925	1.65313	0	0.0242279	0.8
GSE3565_DUSP1_VS_WT_SPLENOCYTES_POST_LPS_INJECTION_UP	C7	0.341251	1.65282	0	0.0218154	0.62
GSE14308_TH2_VS_TH1_DN	C7	0.378266	1.65257	0	0.0218676	0.62
GSE30971_CTRL_VS_LPS_STIM_MACROPHAGE_WBP7_HET_2H_UP	C7	0.457586	1.65216	0.05	0.0242807	0.8
GSE17721_POLYIC_VS_GARDIQUIMOD_2H_BMDC_DN	C7	0.388227	1.65203	0	0.0219722	0.62
GSE11961_MARGINAL_ZONE_BCELL_VS_MEMORY_BCELL_DAY40_UP	C7	0.428776	1.65201	0	0.0243021	0.8
GSE40274_CTRL_VS_FOXP3_AND_SATB1_TRANSDUCED_ACTIVATED_CD4_TCELL_UP	C7	0.392389	1.65193	0.0476191	0.0243039	0.8
GSE25085_FETAL_LIVER_VS_FETAL_BM_SP4_THYMIC_IMPLANT_UP	C7	0.378831	1.65158	0	0.0243289	0.8
GSE7568_CTRL_VS_24H_TGFB_TREATED_MACROPHAGES_WITH_IL4_AND_DEXAMETHASONE_UP	C7	0.423621	1.65143	0	0.0243025	0.8
GSE37605_TREG_VS_TCONV_NOD_FOXP3_FUSION_GFP_DN	C7	0.408009	1.65135	0.0526316	0.0242763	0.8
GSE24142_DN2_VS_DN3_THYMOCYTE_FETAL_UP	C7	0.462492	1.65121	0	0.0221443	0.62
GSE13485_DAY1_VS_DAY7_YF17D_VACCINE_PBMC_DN	C7	0.674691	1.65096	0.037037	0.0221692	0.62
GSE13485_DAY3_VS_DAY7_YF17D_VACCINE_PBMC_DN	C7	0.653338	1.65069	0.0357143	0.0221951	0.62
GSE20715_0H_VS_6H_OZONE_LUNG_UP	C7	0.397526	1.65068	0	0.0221682	0.62
GSE360_CTRL_VS_L_MAJOR_MAC_UP	C7	0.309772	1.65051	0	0.0222128	0.62
GSE5589_WT_VS_IL6_KO_LPS_AND_IL6_STIM_MACROPHAGE_45MIN_UP	C7	0.475835	1.65041	0	0.0221859	0.62
GSE22886_IGM_MEMORY_BCELL_VS_BM_PLASMA_CELL_UP	C7	0.427511	1.65035	0.0357143	0.0221591	0.62
GSE40666_WT_VS_STAT1_KO_CD8_TCELL_WITH_IFNA_STIM_90MIN_UP	C7	0.407655	1.65002	0	0.0245005	0.8
GSE23505_UNTREATED_VS_4DAY_IL6_IL1_TGFB_TREATED_CD4_TCELL_UP	C7	0.359978	1.64999	0	0.0244741	0.8
GSE14000_UNSTIM_VS_4H_LPS_DC_DN	C7	0.686909	1.64994	0	0.0221571	0.62
GSE37532_WT_VS_PPARG_KO_LN_TCONV_DN	C7	0.437775	1.64991	0	0.0244477	0.8
GSE339_EX_VIVO_VS_IN_CULTURE_CD4CD8DN_DC_DN	C7	0.327367	1.64987	0	0.0221304	0.62
GSE13306_RA_VS_UNTREATED_TCONV_DN	C7	0.393269	1.64976	0	0.0221285	0.62
GSE360_L_DONOVANI_VS_B_MALAYI_LOW_DOSE_MAC_DN	C7	0.33682	1.64956	0	0.0221621	0.62
GSE17721_POLYIC_VS_PAM3CSK4_16H_BMDC_UP	C7	0.394576	1.64952	0	0.0221355	0.62
GSE45365_WT_VS_IFNAR_KO_BCELL_UP	C7	0.359808	1.64941	0	0.0244995	0.8
GSE26488_WT_VS_VP16_TRANSGENIC_HDAC7_KO_DOUBLE_POSITIVE_THYMOCYTE_UP	C7	0.346452	1.6494	0	0.0244731	0.8
GSE21670_TGFB_VS_TGFB_AND_IL6_TREATED_CD4_TCELL_DN	C7	0.31121	1.64879	0	0.0245258	0.8
GSE16450_CTRL_VS_IFNA_6H_STIM_IMMATURE_NEURON_CELL_LINE_UP	C7	0.417413	1.64865	0	0.0244995	0.8
GSE11961_FOLLICULAR_BCELL_VS_PLASMA_CELL_DAY7_UP	C7	0.378118	1.64812	0	0.0246437	0.8
GSE23308_CTRL_VS_CORTICOSTERONE_TREATED_MACROPHAGE_MINERALCORTICOID_REC_KO_UP	C7	0.312704	1.64808	0	0.0246173	0.8
GSE27786_LIN_NEG_VS_NEUTROPHIL_DN	C7	0.381423	1.64792	0.04	0.0223812	0.62
GSE43955_TH0_VS_TGFB_IL6_TH17_ACT_CD4_TCELL_20H_DN	C7	0.309956	1.64707	0	0.0247263	0.8
GSE37533_PPARG2_FOXP3_VS_FOXP3_TRANSDUCED_CD4_TCELL_PIOGLITAZONE_TREATED_DN	C7	0.341365	1.64707	0	0.0246999	0.8
GSE17721_0.5H_VS_12H_LPS_BMDC_UP	C7	0.298966	1.64682	0	0.0226011	0.62
GSE360_L_DONOVANI_VS_B_MALAYI_LOW_DOSE_DC_UP	C7	0.475043	1.64668	0	0.0225741	0.62
GSE8921_UNSTIM_0H_VS_TLR1_2_STIM_MONOCYTE_12H_DN	C7	0.417598	1.64635	0	0.0225986	0.62
GSE2706_R848_VS_R848_AND_LPS_8H_STIM_DC_DN	C7	0.442691	1.64625	0	0.0225966	0.62
GSE22611_UNSTIM_VS_6H_MDP_STIM_NOD2_TRANSDUCED_HEK293T_CELL_DN	C7	0.35937	1.64624	0	0.0248307	0.8
GSE29949_MICROGLIA_BRAIN_VS_MONOCYTE_BONE_MARROW_DN	C7	0.357872	1.64573	0.0454545	0.0249301	0.8
GSE17721_LPS_VS_GARDIQUIMOD_24H_BMDC_UP	C7	0.403369	1.64542	0	0.0228215	0.62
GSE29618_PDC_VS_MDC_UP	C7	0.481767	1.64536	0	0.0228188	0.62
GSE24972_MARGINAL_ZONE_BCELL_VS_FOLLICULAR_BCELL_IRF8_KO_DN	C7	0.425111	1.64535	0	0.0249976	0.8
GSE21063_WT_VS_NFATC1_KO_BCELL_UP	C7	0.454373	1.64515	0	0.024971	0.8
GSE22611_UNSTIM_VS_2H_MDP_STIM_MUTANT_NOD2_TRANSDUCED_HEK293T_CELL_UP	C7	0.327204	1.64501	0	0.0250372	0.8
GSE2128_CTRL_VS_MIMETOPE_NEGATIVE_SELECTION_DP_THYMOCYTE_C57BL6_UP	C7	0.454623	1.64447	0	0.0229432	0.62
GSE22886_IGG_IGA_MEMORY_BCELL_VS_BM_PLASMA_CELL_DN	C7	0.390289	1.6444	0.0454545	0.0229425	0.62
GSE29618_MONOCYTE_VS_MDC_DAY7_FLU_VACCINE_DN	C7	0.432771	1.64355	0	0.0232455	0.64
GSE20366_EX_VIVO_VS_DEC205_CONVERSION_UP	C7	0.400539	1.64336	0	0.0232879	0.64
GSE24492_LYVE_NEG_VS_POS_MACROPHAGE_DN	C7	0.432045	1.64336	0	0.025346	0.8
GSE25088_CTRL_VS_IL4_STIM_STAT6_KO_MACROPHAGE_UP	C7	0.415141	1.64334	0	0.0253192	0.8
GSE5589_LPS_AND_IL10_VS_LPS_AND_IL6_STIM_IL6_KO_MACROPHAGE_45MIN_DN	C7	0.343532	1.64333	0	0.0232603	0.64
GSE17721_LPS_VS_PAM3CSK4_2H_BMDC_UP	C7	0.436447	1.64314	0.0333333	0.0232328	0.64
GSE25123_ROSIGLITAZONE_VS_IL4_AND_ROSIGLITAZONE_STIM_MACROPHAGE_DAY10_UP	C7	0.332364	1.6429	0	0.0253651	0.8
GSE37301_CD4_TCELL_VS_RAG2_KO_NK_CELL_UP	C7	0.451612	1.64283	0	0.0253383	0.8
GSE39820_TGFBETA1_IL6_VS_TGFBETA1_IL6_IL23A_TREATED_CD4_TCELL_UP	C7	0.397425	1.64189	0	0.0233503	0.64
GSE4984_UNTREATED_VS_VEHICLE_CTRL_TREATED_DC_UP	C7	0.486365	1.64189	0	0.0233227	0.64
GSE22886_DC_VS_MONOCYTE_UP	C7	0.454968	1.64189	0	0.0232952	0.64
KAECH_NAIVE_VS_DAY15_EFF_CD8_TCELL_UP	C7	0.359193	1.64173	0	0.0232677	0.64
GSE13484_12H_UNSTIM_VS_YF17D_VACCINE_STIM_PBMC_UP	C7	0.36993	1.64166	0	0.0232404	0.64
GSE10325_BCELL_VS_MYELOID_UP	C7	0.514243	1.6414	0.0740741	0.0232392	0.64
GSE13485_CTRL_VS_DAY7_YF17D_VACCINE_PBMC_DN	C7	0.711645	1.64096	0.0357143	0.0233356	0.64
GSE11864_CSF1_VS_CSF1_PAM3CYS_IN_MAC_UP	C7	0.39352	1.64093	0	0.0233083	0.64
GSE2405_HEAT_KILLED_LYSATE_VS_LIVE_A_PHAGOCYTOPHILUM_STIM_NEUTROPHIL_24H_UP	C7	0.496991	1.64061	0	0.0233792	0.64
GSE5589_LPS_VS_LPS_AND_IL10_STIM_IL10_KO_MACROPHAGE_180MIN_DN	C7	0.376458	1.64048	0.0333333	0.0234019	0.64
GSE2128_CTRL_VS_MIMETOPE_NEGATIVE_SELECTION_DP_THYMOCYTE_NOD_DN	C7	0.418947	1.64041	0.0333333	0.0233746	0.64
GSE22886_NAIVE_CD4_TCELL_VS_NEUTROPHIL_UP	C7	0.336476	1.64032	0.0434783	0.0233473	0.64
GSE7831_UNSTIM_VS_INFLUENZA_STIM_PDC_1H_DN	C7	0.397886	1.64029	0.0526316	0.0257765	0.8
GSE11864_UNTREATED_VS_CSF1_IFNG_IN_MAC_UP	C7	0.37887	1.64007	0	0.0234031	0.64
GSE37605_NOD_VS_C57BL6_IRES_GFP_TREG_UP	C7	0.432919	1.63956	0	0.0258446	0.8
GSE22886_NAIVE_TCELL_VS_MONOCYTE_UP	C7	0.4853	1.63903	0.04	0.0235599	0.66
GSE3982_EOSINOPHIL_VS_MAST_CELL_UP	C7	0.440871	1.63895	0	0.0235831	0.66
GSE5589_IL6_KO_VS_IL10_KO_LPS_AND_IL10_STIM_MACROPHAGE_180MIN_UP	C7	0.422704	1.63869	0	0.0236046	0.66
GSE6269_HEALTHY_VS_STAPH_PNEUMO_INF_PBMC_DN	C7	0.576685	1.63835	0	0.0236773	0.66
GSE1460_CORD_VS_ADULT_BLOOD_NAIVE_CD4_TCELL_DN	C7	0.267338	1.63791	0.04	0.0237873	0.66
GSE16450_CTRL_VS_IFNA_6H_STIM_MATURE_NEURON_CELL_LINE_UP	C7	0.426883	1.63789	0	0.0262253	0.8
GSE27786_LSK_VS_CD8_TCELL_DN	C7	0.347493	1.63786	0.0344828	0.0237598	0.66
GSE21927_C26GM_VS_4T1_TUMOR_MONOCYTE_BALBC_DN	C7	0.42318	1.63774	0.1	0.0262234	0.8
GSE34006_WT_VS_A2AR_KO_TREG_UP	C7	0.366407	1.63767	0	0.0262284	0.8
GSE22886_NAIVE_CD4_TCELL_VS_NEUTROPHIL_DN	C7	0.545486	1.63766	0	0.0239105	0.66
GSE14000_4H_VS_16H_LPS_DC_UP	C7	0.445523	1.63765	0	0.0238829	0.66
GSE17721_POLYIC_VS_PAM3CSK4_6H_BMDC_UP	C7	0.382869	1.63719	0	0.0238798	0.66
GSE6259_FLT3L_INDUCED_DEC205_POS_DC_VS_BCELL_DN	C7	0.397856	1.63702	0.0434783	0.0238523	0.66
GSE13738_TCR_VS_BYSTANDER_ACTIVATED_CD4_TCELL_UP	C7	0.369703	1.63681	0	0.0238249	0.66
GSE16522_ANTI_CD3CD28_STIM_VS_UNSTIM_NAIVE_CD8_TCELL_DN	C7	0.330118	1.63637	0.0357143	0.0239637	0.66
GSE23502_WT_VS_HDC_KO_MYELOID_DERIVED_SUPPRESSOR_CELL_COLON_TUMOR_UP	C7	0.443191	1.63591	0.0416667	0.0266727	0.82
GSE6269_E_COLI_VS_STREP_PNEUMO_INF_PBMC_DN	C7	0.531579	1.63588	0	0.0241337	0.66
GSE3039_CD4_TCELL_VS_B2_BCELL_UP	C7	0.469485	1.63563	0	0.0241299	0.66
GSE3982_BASOPHIL_VS_TH2_UP	C7	0.456773	1.63555	0	0.0241532	0.66
GSE360_DC_VS_MAC_DN	C7	0.34462	1.6355	0	0.0241256	0.66
GSE41978_WT_VS_ID2_KO_AND_BIM_KO_KLRG1_LOW_EFFECTOR_CD8_TCELL_DN	C7	0.35044	1.6353	0	0.0267192	0.82
GSE17974_IL4_AND_ANTI_IL12_VS_UNTREATED_6H_ACT_CD4_TCELL_DN	C7	0.474798	1.63528	0	0.024098	0.66
GSE43863_TH1_VS_LY6C_INT_CXCR5POS_MEMORY_CD4_TCELL_DN	C7	0.436769	1.63499	0	0.0267184	0.82
GSE43700_UNTREATED_VS_IL10_TREATED_PBMC_DN	C7	0.346505	1.63498	0	0.0266904	0.82
GSE17721_PAM3CSK4_VS_CPG_4H_BMDC_UP	C7	0.300173	1.63495	0	0.0240705	0.66
GSE14769_UNSTIM_VS_40MIN_LPS_BMDM_DN	C7	0.467227	1.63495	0	0.0240431	0.66
GSE35825_UNTREATED_VS_IFNA_STIM_MACROPHAGE_UP	C7	0.345852	1.63479	0	0.0266625	0.82
GSE17721_0.5H_VS_8H_PAM3CSK4_BMDC_DN	C7	0.315701	1.63477	0	0.0240719	0.66
GSE17721_CTRL_VS_PAM3CSK4_8H_BMDC_UP	C7	0.308342	1.63462	0	0.0240991	0.66
GSE1925_CTRL_VS_IFNG_PRIMED_MACROPHAGE_24H_IFNG_STIM_UP	C7	0.373699	1.63461	0	0.0240717	0.66
GSE15930_STIM_VS_STIM_AND_IL12_72H_CD8_T_CELL_UP	C7	0.289524	1.63456	0	0.0240444	0.66
GSE17186_NAIVE_VS_CD21LOW_TRANSITIONAL_BCELL_CORD_BLOOD_DN	C7	0.379688	1.63443	0	0.0268064	0.82
GSE11961_FOLLICULAR_BCELL_VS_PLASMA_CELL_DAY7_DN	C7	0.380317	1.63412	0	0.0268597	0.82
GSE11961_UNSTIM_VS_ANTI_IGM_AND_CD40_STIM_6H_FOLLICULAR_BCELL_DN	C7	0.370553	1.6341	0	0.0268317	0.82
GSE17721_POLYIC_VS_CPG_16H_BMDC_UP	C7	0.359945	1.63405	0.0322581	0.0241158	0.66
GSE8868_SPLEEN_VS_INTESTINE_CD11B_POS_CD11C_NEG_DC_UP	C7	0.362908	1.6339	0	0.0241367	0.66
GSE13411_NAIVE_BCELL_VS_PLASMA_CELL_UP	C7	0.431192	1.63328	0.037037	0.0242741	0.66
GSE4590_LARGE_PRE_BCELL_VS_VPREB_POS_LARGE_PRE_BCELL_DN	C7	0.476122	1.63276	0	0.0271436	0.82
GSE25677_R848_VS_MPL_AND_R848_STIM_BCELL_DN	C7	0.39016	1.6327	0	0.0271153	0.82
GSE8835_CD4_VS_CD8_TCELL_CLL_PATIENT_DN	C7	0.496365	1.63268	0	0.0242947	0.66
GSE17580_TREG_VS_TEFF_UP	C7	0.363477	1.63262	0	0.0242968	0.66
GSE36078_WT_VS_IL1R_KO_LUNG_DC_AFTER_AD5_T425A_HEXON_INF_UP	C7	0.370228	1.63255	0	0.0271347	0.82
GSE9960_GRAM_NEG_VS_GRAM_NEG_AND_POS_SEPSIS_PBMC_UP	C7	0.431547	1.63213	0	0.0271292	0.82
GSE22527_ANTI_CD3_INVIVO_VS_UNTREATED_MOUSE_TREG_UP	C7	0.368569	1.63197	0	0.0271683	0.82
GSE3982_DC_VS_CENT_MEMORY_CD4_TCELL_DN	C7	0.416123	1.63195	0	0.0243992	0.66
GSE42724_NAIVE_VS_B1_BCELL_UP	C7	0.353758	1.63182	0	0.0271671	0.82
GSE18281_CORTICAL_VS_MEDULLARY_THYMOCYTE_DN	C7	0.424928	1.63173	0	0.0271389	0.82
GSE15733_BM_VS_SPLEEN_MEMORY_CD4_TCELL_DN	C7	0.370028	1.63163	0	0.0244476	0.66
GSE6259_FLT3L_INDUCED_DEC205_POS_DC_VS_CD8_TCELL_UP	C7	0.456502	1.63132	0	0.0245254	0.66
GSE360_L_MAJOR_VS_M_TUBERCULOSIS_DC_DN	C7	0.404399	1.6313	0.0322581	0.0244979	0.66
GSE3565_DUSP1_VS_WT_SPLENOCYTES_DN	C7	0.379785	1.63091	0	0.0245461	0.66
GSE30083_SP1_VS_SP2_THYMOCYTE_DN	C7	0.479177	1.63069	0	0.0246665	0.66
GSE40666_WT_VS_STAT1_KO_CD8_TCELL_UP	C7	0.403685	1.63067	0	0.0273666	0.82
GSE46606_IRF4HIGH_VS_IRF4MID_CD40L_IL2_IL5_DAY1_STIMULATED_BCELL_DN	C7	0.413472	1.63062	0	0.0273383	0.82
GSE22886_NAIVE_CD8_TCELL_VS_NEUTROPHIL_DN	C7	0.558969	1.62967	0	0.0249252	0.66
GSE39022_LN_VS_SPLEEN_DC_DN	C7	0.287822	1.62949	0	0.0275361	0.82
GSE42088_UNINF_VS_LEISHMANIA_INF_DC_2H_UP	C7	0.387746	1.62949	0.0740741	0.0275076	0.82
GSE15330_HSC_VS_LYMPHOID_PRIMED_MULTIPOTENT_PROGENITOR_IKAROS_KO_DN	C7	0.292372	1.62943	0	0.0274793	0.82
GSE17721_0.5H_VS_12H_CPG_BMDC_UP	C7	0.332365	1.62924	0	0.0250618	0.68
GSE37301_CD4_TCELL_VS_GRANULOCYTE_MONOCYTE_PROGENITOR_UP	C7	0.446449	1.62881	0	0.0276804	0.82
GSE42021_CD24LO_TREG_VS_CD24LO_TCONV_THYMUS_DN	C7	0.277249	1.6287	0.0333333	0.0276752	0.82
GSE9006_HEALTHY_VS_TYPE_2_DIABETES_PBMC_AT_DX_DN	C7	0.395406	1.62866	0.0625	0.025218	0.68
GSE41867_NAIVE_VS_DAY6_LCMV_ARMSTRONG_EFFECTOR_CD8_TCELL_UP	C7	0.379388	1.6286	0	0.0277095	0.82
GSE37301_MULTIPOTENT_PROGENITOR_VS_PRO_BCELL_DN	C7	0.385222	1.62859	0	0.0277029	0.82
KAECH_NAIVE_VS_MEMORY_CD8_TCELL_UP	C7	0.361807	1.6284	0	0.0251899	0.68
GSE27786_NKTCELL_VS_ERYTHROBLAST_UP	C7	0.277461	1.62781	0	0.0252774	0.7
GSE11961_MEMORY_BCELL_DAY7_VS_PLASMA_CELL_DAY7_DN	C7	0.373186	1.62745	0	0.0280187	0.82
GSE29949_MICROGLIA_BRAIN_VS_CD8_NEG_DC_SPLEEN_UP	C7	0.370035	1.62735	0	0.028035	0.82
GSE14350_IL2RB_KO_VS_WT_TEFF_DN	C7	0.357625	1.62721	0	0.0253946	0.7
GSE21927_GMCSF_IL6_VS_GMCSF_GCSF_TREATED_BONE_MARROW_UP	C7	0.442715	1.62712	0	0.0280671	0.82
GSE9601_NFKB_INHIBITOR_VS_PI3K_INHIBITOR_TREATED_HCMV_INF_MONOCYTE_UP	C7	0.298161	1.62687	0	0.0281255	0.82
GSE25088_WT_VS_STAT6_KO_MACROPHAGE_ROSIGLITAZONE_STIM_DN	C7	0.37603	1.62638	0	0.0282653	0.84
GSE41978_WT_VS_BIM_KO_KLRG1_LOW_EFFECTOR_CD8_TCELL_UP	C7	0.364542	1.62617	0	0.0282582	0.84
GSE19401_PAM2CSK4_VS_RETINOIC_ACID_AND_PAM2CSK4_STIM_FOLLICULAR_DC_UP	C7	0.330427	1.62597	0	0.0282294	0.84
GSE2585_THYMIC_MACROPHAGE_VS_MTEC_DN	C7	0.39584	1.62574	0	0.0258301	0.74
GSE17721_CTRL_VS_POLYIC_24H_BMDC_DN	C7	0.375609	1.62569	0	0.0258014	0.74
GSE1925_CTRL_VS_3H_IFNG_STIM_MACROPHAGE_UP	C7	0.32908	1.62529	0	0.025903	0.74
GSE37605_FOXP3_FUSION_GFP_VS_IRES_GFP_TREG_C57BL6_DN	C7	0.45887	1.62464	0.0833333	0.0284923	0.84
GSE8921_UNSTIM_VS_TLR1_2_STIM_MONOCYTE_12H_DN	C7	0.325119	1.62426	0	0.026307	0.74
GSE3920_UNTREATED_VS_IFNG_TREATED_FIBROBLAST_UP	C7	0.363031	1.62422	0	0.026301	0.74
GSE17721_0.5H_VS_12H_LPS_BMDC_DN	C7	0.3602	1.62389	0	0.0263404	0.74
GSE9988_ANTI_TREM1_AND_LPS_VS_CTRL_TREATED_MONOCYTES_UP	C7	0.4442	1.62388	0.03125	0.0263113	0.74
GSE24102_GRANULOCYSTIC_MDSC_VS_NEUTROPHIL_DN	C7	0.387851	1.62313	0	0.026418	0.74
GSE27786_BCELL_VS_ERYTHROBLAST_UP	C7	0.289482	1.62304	0	0.0263888	0.74
GSE5542_IFNG_VS_IFNA_TREATED_EPITHELIAL_CELLS_24H_DN	C7	0.43859	1.62289	0	0.0264083	0.74
GSE37301_MULTIPOTENT_PROGENITOR_VS_COMMON_LYMPHOID_PROGENITOR_DN	C7	0.31177	1.62246	0	0.0288573	0.84
GSE19888_ADENOSINE_A3R_INH_VS_INH_PRETREAT_AND_ACT_WITH_TCELL_MEMBRANES_MAST_CELL_UP	C7	0.456523	1.62227	0.0526316	0.0288279	0.84
GSE22919_RESTING_VS_IL2_IL12_IL15_STIM_NK_CELL_DN	C7	0.387276	1.62215	0	0.0287987	0.84
GSE5679_CTRL_VS_PPARG_LIGAND_ROSIGLITAZONE_AND_RARA_AGONIST_AM580_TREATED_DC_DN	C7	0.407605	1.62211	0	0.0264258	0.74
GSE4984_GALECTIN1_VS_LPS_STIM_DC_UP	C7	0.413502	1.62199	0	0.0264223	0.74
GSE27786_CD8_TCELL_VS_NKCELL_DN	C7	0.414726	1.62153	0	0.0264434	0.74
GSE26030_TH1_VS_TH17_DAY5_POST_POLARIZATION_DN	C7	0.362206	1.62125	0	0.028985	0.84
GSE26669_CD4_VS_CD8_TCELL_IN_MLR_COSTIM_BLOCK_UP	C7	0.329989	1.62091	0	0.0265111	0.74
GSE1791_CTRL_VS_NEUROMEDINU_IN_T_CELL_LINE_12H_UP	C7	0.305058	1.62077	0	0.0265623	0.74
GSE14000_UNSTIM_VS_16H_LPS_DC_UP	C7	0.300329	1.62074	0.0434783	0.0265332	0.74
GSE37416_12H_VS_24H_F_TULARENSIS_LVS_NEUTROPHIL_DN	C7	0.32685	1.62036	0.0740741	0.0265971	0.74
GSE29618_BCELL_VS_MONOCYTE_DAY7_FLU_VACCINE_UP	C7	0.554728	1.62022	0.0740741	0.026619	0.74
GSE28783_CTRL_ANTI_MIR_VS_UNTREATED_ATHEROSCLEROSIS_MACROPHAGE_UP	C7	0.341667	1.62021	0	0.0291617	0.84
GSE35685_CD34POS_CD38NEG_VS_CD34POS_CD10POS_BONE_MARROW_UP	C7	0.322357	1.61983	0	0.0291569	0.84
GSE20366_TREG_VS_TCONV_DN	C7	0.43073	1.61931	0	0.0267056	0.74
GSE1791_CTRL_VS_NEUROMEDINU_IN_T_CELL_LINE_0.8H_UP	C7	0.344188	1.61929	0	0.0266765	0.74
GSE8621_LPS_PRIMED_UNSTIM_VS_LPS_PRIMED_AND_LPS_STIM_MACROPHAGE_UP	C7	0.32502	1.61924	0	0.0293362	0.84
GSE36392_TYPE_2_MYELOID_VS_NEUTROPHIL_IL25_TREATED_LUNG_UP	C7	0.47918	1.61902	0	0.0267171	0.74
GSE3982_MAC_VS_TH1_UP	C7	0.486546	1.61876	0	0.0268308	0.74
GSE21063_CTRL_VS_ANTI_IGM_STIM_BCELL_NFATC1_KO_3H_UP	C7	0.418446	1.61868	0	0.0294017	0.84
GSE33513_TCF7_KO_VS_HET_EARLY_THYMIC_PROGENITOR_UP	C7	0.468804	1.61849	0	0.0268481	0.74
GSE3920_IFNA_VS_IFNG_TREATED_ENDOTHELIAL_CELL_UP	C7	0.3618	1.61806	0	0.0268654	0.74
GSE24142_EARLY_THYMIC_PROGENITOR_VS_DN3_THYMOCYTE_FETAL_DN	C7	0.421812	1.6178	0	0.0268808	0.74
GSE17721_0.5H_VS_4H_GARDIQUIMOD_BMDC_DN	C7	0.412896	1.6173	0	0.0268965	0.74
GSE11057_CD4_CENT_MEM_VS_PBMC_UP	C7	0.453101	1.61721	0.0416667	0.0268918	0.74
GSE3982_EOSINOPHIL_VS_DC_DN	C7	0.37171	1.61698	0	0.0268853	0.74
GSE45881_CXCR6HI_VS_CXCR1LO_COLONIC_LAMINA_PROPRIA_DN	C7	0.458973	1.61692	0	0.0297527	0.84
GSE46242_CTRL_VS_EGR2_DELETED_TH1_CD4_TCELL_UP	C7	0.385557	1.6165	0	0.0299754	0.84
GSE3982_MAC_VS_EFF_MEMORY_CD4_TCELL_UP	C7	0.410731	1.61617	0	0.0269583	0.74
GSE22935_UNSTIM_VS_12H_MBOVIS_BCG_STIM_MYD88_KO_MACROPHAGE_DN	C7	0.351166	1.61539	0	0.03014	0.84
GSE17721_LPS_VS_GARDIQUIMOD_16H_BMDC_DN	C7	0.363485	1.61506	0.0416667	0.027246	0.74
GSE7460_CTRL_VS_TGFB_TREATED_ACT_TCONV_UP	C7	0.450361	1.61484	0	0.027262	0.74
GSE32423_MEMORY_VS_NAIVE_CD8_TCELL_UP	C7	0.427727	1.61473	0	0.0272327	0.74
GSE18893_TCONV_VS_TREG_2H_TNF_STIM_DN	C7	0.466003	1.61446	0	0.0304731	0.84
GSE3982_DC_VS_MAC_LPS_STIM_UP	C7	0.293147	1.61399	0	0.0272764	0.74
GSE3982_MAC_VS_TH2_UP	C7	0.478481	1.6138	0.0357143	0.0272912	0.74
GSE28408_LY6G_POS_VS_NEG_DC_UP	C7	0.371937	1.61355	0	0.0306866	0.84
GSE17721_POLYIC_VS_PAM3CSK4_12H_BMDC_UP	C7	0.391775	1.61344	0	0.027375	0.74
GSE26669_CD4_VS_CD8_TCELL_IN_MLR_UP	C7	0.339196	1.61318	0	0.0274266	0.74
GSE339_CD4POS_VS_CD8POS_DC_DN	C7	0.338442	1.61299	0.0416667	0.0274416	0.74
GSE18893_TCONV_VS_TREG_24H_CULTURE_DN	C7	0.436775	1.61295	0	0.0307261	0.84
GSE24210_TCONV_VS_TREG_UP	C7	0.387021	1.61225	0	0.030966	0.84
GSE21678_WT_VS_FOXO1_FOXO3_KO_TREG_UP	C7	0.370111	1.61199	0	0.0310019	0.84
GSE20366_TREG_VS_NAIVE_CD4_TCELL_DEC205_CONVERSION_UP	C7	0.43336	1.61193	0	0.0276109	0.74
GSE3982_BCELL_VS_BASOPHIL_DN	C7	0.442719	1.61189	0	0.0276783	0.74
GSE29164_DAY3_VS_DAY7_UNTREATED_MELANOMA_DN	C7	0.353107	1.61179	0	0.0309921	0.84
GSE4590_PRE_BCELL_VS_LARGE_PRE_BCELL_UP	C7	0.439115	1.61158	0.0434783	0.030983	0.84
GSE14350_TREG_VS_TEFF_IN_IL2RB_KO_UP	C7	0.383122	1.61149	0	0.0276488	0.74
GSE22886_NAIVE_CD4_TCELL_VS_12H_ACT_TH1_UP	C7	0.397154	1.61143	0	0.0276194	0.74
GSE13485_DAY3_VS_DAY21_YF17D_VACCINE_PBMC_UP	C7	0.422313	1.61139	0.0322581	0.02759	0.74
GSE21360_PRIMARY_VS_QUATERNARY_MEMORY_CD8_TCELL_DN	C7	0.398223	1.61109	0	0.0310608	0.84
GSE30153_LUPUS_VS_HEALTHY_DONOR_BCELL_UP	C7	0.338996	1.61097	0	0.0310558	0.84
GSE37301_LYMPHOID_PRIMED_MPP_VS_CD4_TCELL_DN	C7	0.318467	1.61035	0.0454545	0.0311238	0.84
GSE2770_TGFB_AND_IL4_VS_TGFB_AND_IL12_TREATED_ACT_CD4_TCELL_6H_DN	C7	0.355741	1.61033	0	0.0278078	0.74
GSE28737_WT_VS_BCL6_HET_MARGINAL_ZONE_BCELL_UP	C7	0.361741	1.61008	0	0.0311352	0.84
GSE17721_0.5H_VS_8H_LPS_BMDC_DN	C7	0.417909	1.60965	0	0.0280434	0.74
GSE11924_TFH_VS_TH1_CD4_TCELL_UP	C7	0.340824	1.60957	0	0.0280362	0.74
GSE22886_NAIVE_TCELL_VS_NKCELL_DN	C7	0.427882	1.60925	0	0.0280283	0.74
GSE17721_12H_VS_24H_CPG_BMDC_UP	C7	0.382332	1.60919	0	0.0279986	0.74
GSE22935_UNSTIM_VS_12H_MBOVIS_BCG_STIM_MACROPHAGE_UP	C7	0.272181	1.609	0	0.0315276	0.84
GSE30153_LUPUS_VS_HEALTHY_DONOR_BCELL_DN	C7	0.391322	1.60885	0	0.0314962	0.84
[truncated: 432 more rows]

## Sheet: Table S4
Table S4. GSEA results showing pathways enriched in E-IS vs. A-IS
PATHWAY	MSigDB	ES	NES	NOM p-val	FDR q-val	FWER p-val
HALLMARK_HYPOXIA	HALLMARK	0.531009	1.86107	0	0.0379474	0.06
HALLMARK_COMPLEMENT	HALLMARK	0.458648	1.83997	0	0.0377767	0.06
HALLMARK_MTORC1_SIGNALING	HALLMARK	0.425138	1.83192	0.0384615	0.0472152	0.1
HALLMARK_UV_RESPONSE_DN	HALLMARK	0.622994	1.82807	0	0.0413133	0.1
HALLMARK_EPITHELIAL_MESENCHYMAL_TRANSITION	HALLMARK	0.800221	1.82652	0	0.0367229	0.1
HALLMARK_CHOLESTEROL_HOMEOSTASIS	HALLMARK	0.526562	1.75351	0	0.0487325	0.2
HALLMARK_ANGIOGENESIS	HALLMARK	0.728135	1.71319	0	0.0481329	0.26
HALLMARK_KRAS_SIGNALING_UP	HALLMARK	0.492561	1.71311	0	0.0451246	0.26
KEGG_FOCAL_ADHESION	C2	0.635552	2.17764	0	0.026	0.02
KEGG_SMALL_CELL_LUNG_CANCER	C2	0.453173	1.93484	0	0.0479497	0.08
KEGG_TGF_BETA_SIGNALING_PATHWAY	C2	0.544873	1.81102	0	0.0450769	0.18
KEGG_ECM_RECEPTOR_INTERACTION	C2	0.712765	1.79371	0	0.0400684	0.18
KEGG_REGULATION_OF_ACTIN_CYTOSKELETON	C2	0.479349	1.79364	0	0.0360616	0.18
KEGG_ERBB_SIGNALING_PATHWAY	C2	0.393322	1.79072	0	0.0327832	0.18
KEGG_ENDOCYTOSIS	C2	0.389953	1.78719	0	0.0300513	0.18
RB_P107_DN.V1_UP	C6	0.607367	2.29679	0	0	0
RB_DN.V1_DN	C6	0.480952	2.02248	0	0	0
CORDENONSI_YAP_CONSERVED_SIGNATURE	C6	0.662262	2.02234	0	0	0
ESC_V6.5_UP_EARLY.V1_DN	C6	0.590396	2.01268	0	0	0
CSR_EARLY_UP.V1_UP	C6	0.507983	1.98257	0	0	0
TGFB_UP.V1_UP	C6	0.583742	1.96107	0	0	0
CSR_LATE_UP.V1_DN	C6	0.547115	1.9438	0	0.015671	0.02
BMI1_DN_MEL18_DN.V1_UP	C6	0.67695	1.93459	0	0.0167288	0.04
MEL18_DN.V1_UP	C6	0.66606	1.93336	0	0.01487	0.04
CYCLIN_D1_KE_.V1_UP	C6	0.413822	1.93067	0	0.013383	0.04
BMI1_DN.V1_UP	C6	0.688958	1.91253	0	0.0121664	0.04
CSR_LATE_UP.V1_UP	C6	0.486789	1.85935	0	0.0248646	0.06
KRAS.DF.V1_UP	C6	0.491239	1.85691	0	0.022952	0.06
CAMP_UP.V1_DN	C6	0.464473	1.84928	0	0.0213126	0.06
EGFR_UP.V1_UP	C6	0.580005	1.84625	0	0.0198917	0.06
GLI1_UP.V1_UP	C6	0.630757	1.84424	0	0.0186485	0.06
CYCLIN_D1_UP.V1_UP	C6	0.437448	1.83881	0	0.0175515	0.06
E2F1_UP.V1_DN	C6	0.497502	1.82903	0	0.0211471	0.06
TBK1.DF_UP	C6	0.440193	1.81604	0	0.0200341	0.06
SNF5_DN.V1_UP	C6	0.450621	1.812	0	0.0190324	0.06
MEK_UP.V1_UP	C6	0.520926	1.78892	0	0.0269816	0.08
TBK1.DN.48HRS_DN	C6	0.408553	1.78503	0	0.0257552	0.08
LEF1_UP.V1_UP	C6	0.545461	1.78282	0	0.0246354	0.08
RAF_UP.V1_UP	C6	0.507107	1.78122	0	0.0236089	0.08
ESC_V6.5_UP_LATE.V1_UP	C6	0.487878	1.77277	0	0.0239809	0.1
PRC2_EZH2_UP.V1_UP	C6	0.56108	1.77207	0	0.0230586	0.1
SIRNA_EIF4GI_DN	C6	0.402986	1.75213	0	0.0239524	0.12
P53_DN.V1_UP	C6	0.512363	1.74597	0	0.0242722	0.12
AKT_UP_MTOR_DN.V1_DN	C6	0.424349	1.74488	0	0.0234353	0.12
ESC_J1_UP_LATE.V1_UP	C6	0.511094	1.73039	0	0.0263107	0.14
BCAT_GDS748_UP	C6	0.507478	1.72868	0	0.0254619	0.14
CAHOY_ASTROGLIAL	C6	0.554147	1.7271	0	0.0246662	0.14
CAHOY_ASTROCYTIC	C6	0.511235	1.72463	0	0.0239188	0.14
ESC_V6.5_UP_LATE.V1_DN	C6	0.396085	1.7206	0	0.0232153	0.14
RB_P130_DN.V1_DN	C6	0.41027	1.70811	0.0416667	0.0239813	0.18
CYCLIN_D1_UP.V1_DN	C6	0.390097	1.68024	0	0.0239101	0.18
AKT_UP.V1_DN	C6	0.450979	1.66806	0	0.0249546	0.2
IL2_UP.V1_UP	C6	0.447825	1.66437	0	0.0248616	0.2
CRX_DN.V1_DN	C6	0.464199	1.66265	0	0.0242241	0.2
HOXA9_DN.V1_UP	C6	0.430011	1.65206	0	0.0263629	0.22
ATF2_S_UP.V1_DN	C6	0.489909	1.64631	0	0.0297332	0.22
HOXA9_DN.V1_DN	C6	0.44907	1.64022	0	0.0298088	0.22
SNF5_DN.V1_DN	C6	0.500126	1.63818	0	0.0291156	0.22
KRAS.50_UP.V1_UP	C6	0.596144	1.63562	0	0.0290023	0.22
MTOR_UP.V1_DN	C6	0.434657	1.63127	0	0.0283578	0.22
P53_DN.V1_DN	C6	0.459723	1.61645	0	0.0304054	0.22
PDGF_ERK_DN.V1_DN	C6	0.379985	1.60988	0	0.0311579	0.22
IL15_UP.V1_UP	C6	0.417978	1.60577	0	0.0305087	0.22
RPS14_DN.V1_UP	C6	0.492285	1.60437	0	0.0303207	0.22
RAF_UP.V1_DN	C6	0.480464	1.60388	0	0.0297143	0.22
RB_P130_DN.V1_UP	C6	0.430845	1.58234	0	0.037193	0.28
STK33_NOMO_UP	C6	0.495382	1.57751	0.08	0.0372968	0.28
PRC2_EED_UP.V1_DN	C6	0.391313	1.57601	0.0454545	0.0376353	0.3
BCAT_BILD_ET_AL_UP	C6	0.403818	1.57423	0.0416667	0.0373653	0.3
BCAT.100_UP.V1_UP	C6	0.525251	1.57109	0	0.0378543	0.3
ATF2_UP.V1_DN	C6	0.457641	1.55642	0	0.0396941	0.32
KRAS.LUNG_UP.V1_UP	C6	0.473212	1.55243	0	0.0393735	0.32
PTEN_DN.V2_UP	C6	0.456098	1.54512	0	0.0412092	0.36
ESC_J1_UP_EARLY.V1_DN	C6	0.37402	1.54127	0	0.0414827	0.38
WNT_UP.V1_DN	C6	0.394548	1.52989	0	0.0449785	0.4
KRAS.600_UP.V1_UP	C6	0.454838	1.52835	0	0.0459676	0.42
VEGF_A_UP.V1_DN	C6	0.422255	1.51993	0	0.0475298	0.46
GCNP_SHH_UP_LATE.V1_DN	C6	0.343732	1.51792	0	0.0475962	0.46
KRAS.LUNG.BREAST_UP.V1_UP	C6	0.447376	1.51657	0	0.0468525	0.46
MTOR_UP.V1_UP	C6	0.410556	1.51603	0	0.0461317	0.46
JNK_DN.V1_UP	C6	0.403362	1.50615	0	0.0488209	0.5
PTEN_DN.V1_UP	C6	0.459297	1.50483	0	0.0484524	0.5
CRX_NRL_DN.V1_DN	C6	0.408573	1.50221	0	0.0481313	0.52
GSE29949_DC_BRAIN_VS_MONOCYTE_BONE_MARROW_UP	C7	0.423578	2.33608	0	0.0452288	0.02
GSE37301_GRANULOCYTE_MONOCYTE_PROGENITOR_VS_RAG2_KO_NK_CELL_DN	C7	0.397534	2.32019	0	0.0301525	0.02
GSE22196_HEALTHY_VS_OBESE_MOUSE_SKIN_GAMMADELTA_TCELL_DN	C7	0.548192	2.24914	0	0.0399626	0.04
GSE23308_CTRL_VS_CORTICOSTERONE_TREATED_MACROPHAGE_DN	C7	0.465121	2.22697	0	0.0319701	0.04
GSE34156_NOD2_LIGAND_VS_TLR1_TLR2_LIGAND_6H_TREATED_MONOCYTE_DN	C7	0.629901	2.20892	0	0.0266417	0.04
GSE22935_WT_VS_MYD88_KO_MACROPHAGE_12H_MBOVIS_BCG_STIM_DN	C7	0.473047	2.2069	0	0.0228358	0.04
GSE42021_CD24LO_TREG_VS_CD24LO_TCONV_THYMUS_UP	C7	0.380612	2.20415	0	0.0231517	0.06
GSE43955_1H_VS_60H_ACT_CD4_TCELL_UP	C7	0.44246	2.19802	0	0.0231494	0.06
GSE16266_CTRL_VS_LPS_STIM_MEF_UP	C7	0.526346	2.1979	0	0.0208345	0.06
GSE27434_WT_VS_DNMT1_KO_TREG_DN	C7	0.542396	2.1853	0	0.023146	0.06
GSE41176_WT_VS_TAK1_KO_ANTI_IGM_STIM_BCELL_24H_UP	C7	0.419433	2.16272	0	0.0231448	0.06
GSE41176_WT_VS_TAK1_KO_ANTI_IGM_STIM_BCELL_3H_DN	C7	0.466091	2.15683	0	0.0213644	0.06
GSE42088_UNINF_VS_LEISHMANIA_INF_DC_2H_UP	C7	0.508244	2.14204	0	0.0198384	0.06
GSE43955_TH0_VS_TGFB_IL6_TH17_ACT_CD4_TCELL_4H_UP	C7	0.437259	2.142	0	0.0185158	0.06
GSE35685_CD34POS_CD38NEG_VS_CD34POS_CD10POS_BONE_MARROW_DN	C7	0.454833	2.1397	0	0.0173586	0.06
GSE19923_WT_VS_HEB_AND_E2A_KO_DP_THYMOCYTE_DN	C7	0.515411	2.13206	0	0.0219114	0.06
GSE42088_UNINF_VS_LEISHMANIA_INF_DC_24H_DN	C7	0.508305	2.12924	0	0.0206941	0.06
GSE42021_CD24HI_TREG_VS_CD24HI_TCONV_THYMUS_DN	C7	0.507597	2.12551	0	0.0196049	0.06
GSE43955_TGFB_IL6_VS_TGFB_IL6_IL23_TH17_ACT_CD4_TCELL_52H_DN	C7	0.453766	2.12201	0	0.0186247	0.06
GSE42088_UNINF_VS_LEISHMANIA_INF_DC_8H_UP	C7	0.551956	2.11826	0	0.0177378	0.06
GSE25088_ROSIGLITAZONE_VS_IL4_AND_ROSIGLITAZONE_STIM_STAT6_KO_MACROPHAGE_DAY10_DN	C7	0.473698	2.10623	0.05	0.0200857	0.06
GSE37533_UNTREATED_VS_PIOGLIZATONE_TREATED_CD4_TCELL_PPARG1_AND_FOXP3_TRASDUCED_UP	C7	0.539612	2.10552	0.0526316	0.0192124	0.06
GSE43260_BTLA_POS_VS_NEG_INTRATUMORAL_CD8_TCELL_UP	C7	0.393767	2.09839	0	0.0193757	0.06
GSE43955_1H_VS_20H_ACT_CD4_TCELL_WITH_TGFB_IL6_DN	C7	0.559526	2.09381	0	0.0195259	0.06
GSE22140_HEALTHY_VS_ARTHRITIC_GERMFREE_MOUSE_CD4_TCELL_DN	C7	0.537649	2.08746	0	0.0196646	0.06
GSE9509_10MIN_VS_30MIN_LPS_AND_IL10_STIM_IL10_KO_MACROPHAGE_DN	C7	0.500141	2.07665	0	0.0265445	0.1
GSE19401_NAIVE_VS_IMMUNIZED_MOUSE_PLN_FOLLICULAR_DC_UP	C7	0.535324	2.07593	0	0.0264226	0.1
GSE22935_WT_VS_MYD88_KO_MACROPHAGE_48H_MBOVIS_BCG_STIM_DN	C7	0.484454	2.07501	0	0.0255115	0.1
GSE42088_UNINF_VS_LEISHMANIA_INF_DC_4H_UP	C7	0.458691	2.07044	0	0.0254321	0.1
GSE21360_TERTIARY_VS_QUATERNARY_MEMORY_CD8_TCELL_DN	C7	0.494115	2.07012	0	0.0246117	0.1
GSE19198_CTRL_VS_IL21_TREATED_TCELL_1H_DN	C7	0.515089	2.06494	0	0.0283045	0.12
GSE42021_TCONV_PLN_VS_CD24LO_TCONV_THYMUS_DN	C7	0.431033	2.06427	0	0.0274468	0.12
GSE43957_UNTREATED_VS_NACL_TREATED_ANTI_CD3_CD28_STIM_CD4_TCELL_DN	C7	0.415872	2.05809	0	0.0294529	0.14
GSE45365_HEALTHY_VS_MCMV_INFECTION_CD8A_DC_IFNAR_KO_DN	C7	0.446457	2.05695	0.05	0.0286114	0.14
GSE43955_10H_VS_30H_ACT_CD4_TCELL_UP	C7	0.431833	2.05488	0	0.0291016	0.14
GSE25088_IL4_VS_IL4_AND_ROSIGLITAZONE_STIM_STAT6_KO_MACROPHAGE_DAY10_DN	C7	0.502264	2.05389	0.0476191	0.0283151	0.14
GSE46606_UNSTIM_VS_CD40L_IL2_IL5_3DAY_STIMULATED_IRF4MID_SORTED_BCELL_DN	C7	0.428939	2.03895	0	0.0331342	0.16
GSE22935_WT_VS_MYD88_KO_MACROPHAGE_UP	C7	0.530706	2.03692	0	0.0334708	0.16
GSE35685_CD34POS_CD10NEG_CD62LPOS_VS_CD34POS_CD10POS_BONE_MARROW_DN	C7	0.405337	2.03412	0	0.032634	0.16
GSE7548_DAY7_VS_DAY28_PCC_IMMUNIZATION_CD4_TCELL_UP	C7	0.481097	2.0341	0	0.0318381	0.16
GSE19401_UNSTIM_VS_RETINOIC_ACID_STIM_FOLLICULAR_DC_UP	C7	0.404414	2.02011	0	0.0358441	0.2
GSE36826_WT_VS_IL1R_KO_SKIN_DN	C7	0.436654	2.01892	0	0.0360205	0.2
GSE34156_UNTREATED_VS_24H_NOD2_LIGAND_TREATED_MONOCYTE_DN	C7	0.593859	2.0142	0	0.0357276	0.2
GSE30971_WBP7_HET_VS_KO_MACROPHAGE_4H_LPS_STIM_UP	C7	0.55231	2.01102	0.0476191	0.0349336	0.2
GSE34156_UNTREATED_VS_6H_TLR1_TLR2_LIGAND_TREATED_MONOCYTE_UP	C7	0.59892	2.00898	0	0.0353556	0.2
GSE22140_GERMFREE_VS_SPF_MOUSE_CD4_TCELL_DN	C7	0.531098	1.99435	0	0.0380044	0.2
GSE21360_SECONDARY_VS_QUATERNARY_MEMORY_CD8_TCELL_DN	C7	0.440529	1.99076	0	0.0372126	0.2
GSE19401_UNSTIM_VS_RETINOIC_ACID_AND_PAM2CSK4_STIM_FOLLICULAR_DC_DN	C7	0.471987	1.99032	0	0.0364532	0.2
GSE23321_CENTRAL_VS_EFFECTOR_MEMORY_CD8_TCELL_UP	C7	0.395207	1.98538	0	0.0390577	0.2
GSE34392_ST2_KO_VS_WT_DAY8_LCMV_EFFECTOR_CD8_TCELL_DN	C7	0.554726	1.98409	0	0.0387454	0.2
GSE9601_NFKB_INHIBITOR_VS_PI3K_INHIBITOR_TREATED_HCMV_INF_MONOCYTE_DN	C7	0.523061	1.98274	0.04	0.0380003	0.2
GSE36826_NORMAL_VS_STAPH_AUREUS_INF_SKIN_UP	C7	0.407051	1.97964	0	0.0382404	0.2
GSE37532_WT_VS_PPARG_KO_VISCERAL_ADIPOSE_TISSUE_TREG_DN	C7	0.407163	1.97865	0	0.0396357	0.2
GSE43863_NAIVE_VS_TFH_CD4_EFF_TCELL_D6_LCMV_UP	C7	0.448618	1.97757	0	0.0393356	0.2
GSE42021_TREG_PLN_VS_CD24INT_TREG_THYMUS_UP	C7	0.483409	1.97703	0.0476191	0.0386332	0.2
GSE43955_1H_VS_60H_ACT_CD4_TCELL_WITH_TGFB_IL6_DN	C7	0.456867	1.97696	0	0.0379554	0.2
GSE37301_MULTIPOTENT_PROGENITOR_VS_COMMON_LYMPHOID_PROGENITOR_DN	C7	0.348836	1.9764	0	0.037301	0.2
GSE37605_C57BL6_VS_NOD_FOXP3_FUSION_GFP_TREG_DN	C7	0.547324	1.97383	0	0.0378754	0.2
GSE23114_PERITONEAL_CAVITY_B1A_BCELL_VS_SPLEEN_BCELL_DN	C7	0.35082	1.97325	0.0476191	0.0372441	0.2
GSE42021_TREG_PLN_VS_CD24HI_TREG_THYMUS_UP	C7	0.492533	1.97297	0	0.0366335	0.2
GSE26343_UNSTIM_VS_LPS_STIM_MACROPHAGE_UP	C7	0.410825	1.9688	0.05	0.0364158	0.2
GSE27859_MACROPHAGE_VS_CD11C_INT_F480_INT_DC_UP	C7	0.460657	1.96563	0	0.0362926	0.22
GSE43955_TH0_VS_TGFB_IL6_IL23_TH17_ACT_CD4_TCELL_52H_UP	C7	0.400183	1.96271	0	0.0360869	0.22
GSE26343_WT_VS_NFAT5_KO_MACROPHAGE_DN	C7	0.453771	1.96216	0	0.0355317	0.22
GSE45365_WT_VS_IFNAR_KO_CD8A_DC_DN	C7	0.435744	1.956	0.0416667	0.0372527	0.24
GSE17301_CTRL_VS_48H_ACD3_ACD28_IFNA2_STIM_CD8_TCELL_UP	C7	0.349641	1.9559	0	0.0366967	0.24
GSE32034_LY6C_HIGH_VS_LOW_ROSIGLIZATONE_TREATED_MONOCYTE_DN	C7	0.446389	1.95485	0	0.0361571	0.24
GSE34156_TLR1_TLR2_LIGAND_VS_NOD2_AND_TLR1_TLR2_LIGAND_24H_TREATED_MONOCYTE_UP	C7	0.601156	1.95478	0	0.035633	0.24
GSE20727_ROS_INH_VS_ROS_INH_AND_DNFB_ALLERGEN_TREATED_DC_UP	C7	0.482957	1.95465	0	0.035124	0.24
GSE19198_1H_VS_6H_IL21_TREATED_TCELL_DN	C7	0.487198	1.95387	0	0.0346293	0.24
GSE37301_CD4_TCELL_VS_RAG2_KO_NK_CELL_DN	C7	0.436439	1.95101	0	0.0341483	0.24
GSE37301_MULTIPOTENT_PROGENITOR_VS_PRO_BCELL_DN	C7	0.448718	1.94844	0	0.034998	0.24
GSE29949_CD8_NEG_DC_SPLEEN_VS_CD8_POS_DC_SPLEEN_DN	C7	0.426408	1.94505	0	0.035493	0.24
GSE19923_E2A_KO_VS_HEB_AND_E2A_KO_DP_THYMOCYTE_UP	C7	0.448877	1.94407	0	0.0353281	0.24
GSE28737_BCL6_HET_VS_BCL6_KO_FOLLICULAR_BCELL_DN	C7	0.501049	1.94375	0	0.0348633	0.24
GSE43955_TH0_VS_TGFB_IL6_TH17_ACT_CD4_TCELL_20H_UP	C7	0.422126	1.94197	0	0.0351	0.24
GSE36888_STAT5_AB_KNOCKIN_VS_WT_TCELL_IL2_TREATED_17H_DN	C7	0.555385	1.94047	0	0.03465	0.24
GSE37605_TREG_VS_TCONV_NOD_FOXP3_FUSION_GFP_DN	C7	0.497697	1.93741	0	0.0353231	0.26
GSE43955_TH0_VS_TGFB_IL6_IL23_TH17_ACT_CD4_TCELL_60H_UP	C7	0.413416	1.93723	0	0.0348815	0.26
GSE37605_FOXP3_FUSION_GFP_VS_IRES_GFP_TREG_C57BL6_UP	C7	0.593465	1.93722	0	0.0344509	0.26
GSE19198_CTRL_VS_IL21_TREATED_TCELL_24H_UP	C7	0.534259	1.93337	0	0.0367898	0.28
GSE22935_WT_VS_MYD88_KO_MACROPHAGE_12H_MBOVIS_BCG_STIM_UP	C7	0.453527	1.92814	0	0.0398573	0.28
GSE43955_1H_VS_20H_ACT_CD4_TCELL_UP	C7	0.354892	1.92717	0	0.0397336	0.28
GSE26559_TCF1_KO_VS_WT_LIN_NEG_CELL_UP	C7	0.384116	1.92183	0	0.0410595	0.28
GSE41176_UNSTIM_VS_ANTI_IGM_STIM_BCELL_1H_UP	C7	0.527132	1.91555	0.0434783	0.0429404	0.28
GSE28737_BCL6_HET_VS_BCL6_KO_MARGINAL_ZONE_BCELL_DN	C7	0.396039	1.91552	0	0.0424468	0.28
GSE43955_10H_VS_60H_ACT_CD4_TCELL_WITH_TGFB_IL6_DN	C7	0.519948	1.9144	0	0.0419645	0.28
GSE36826_WT_VS_IL1R_KO_SKIN_STAPH_AUREUS_INF_DN	C7	0.455889	1.9142	0	0.0417629	0.28
GSE30971_CTRL_VS_LPS_STIM_MACROPHAGE_WBP7_KO_2H_UP	C7	0.535066	1.9122	0.0454545	0.0412989	0.28
GSE22611_MUTANT_NOD2_TRANSDUCED_VS_CTRL_HEK293T_STIMULATED_WITH_MDP_6H_DN	C7	0.412631	1.91131	0	0.0408451	0.28
GSE19401_UNSTIM_VS_RETINOIC_ACID_STIM_FOLLICULAR_DC_DN	C7	0.391754	1.90622	0	0.0417771	0.3
GSE22025_PROGESTERONE_VS_TGFB1_AND_PROGESTERONE_TREATED_CD4_TCELL_UP	C7	0.366749	1.90484	0	0.0425493	0.3
GSE26488_CTRL_VS_PEPTIDE_INJECTION_HDAC7_DELTAP_TG_OT2_THYMOCYTE_DN	C7	0.37971	1.90402	0	0.0424101	0.3
GSE43955_TH0_VS_TGFB_IL6_TH17_ACT_CD4_TCELL_1H_UP	C7	0.437988	1.904	0	0.0419637	0.3
GSE34156_UNTREATED_VS_24H_TLR1_TLR2_LIGAND_TREATED_MONOCYTE_UP	C7	0.468969	1.90316	0	0.0424688	0.3
GSE42021_TCONV_PLN_VS_TREG_PRECURSORS_THYMUS_UP	C7	0.414352	1.90053	0	0.0425783	0.3
GSE11961_PLASMA_CELL_DAY7_VS_MEMORY_BCELL_DAY40_UP	C7	0.400628	1.90027	0	0.0430668	0.3
GSE39556_CD8A_DC_VS_NK_CELL_UP	C7	0.44843	1.89949	0	0.0428655	0.3
GSE20754_WT_VS_TCF1_KO_MEMORY_CD8_TCELL_UP	C7	0.364999	1.89923	0.0476191	0.0424368	0.3
GSE32986_CURDLAN_LOWDOSE_VS_CURDLAN_HIGHDOSE_STIM_DC_DN	C7	0.493933	1.89875	0	0.0426757	0.3
GSE26488_WT_VS_HDAC7_DELTAP_TG_OT2_THYMOCYTE_WITH_PEPTIDE_INJECTION_DN	C7	0.532278	1.8964	0	0.0427196	0.3
GSE42021_CD24HI_VS_CD24INT_TCONV_THYMUS_UP	C7	0.380468	1.8961	0	0.0427541	0.3
GSE9509_LPS_VS_LPS_AND_IL10_STIM_IL10_KO_MACROPHAGE_10MIN_UP	C7	0.548877	1.89199	0	0.0437589	0.32
GSE19888_NO_PRETREAT_VS_ADENOSINE_A3R_INHIBITOR_PRETREATED_MAST_CELL_TCELL_MEMBRANES_ACT_DN	C7	0.381406	1.89063	0	0.0435624	0.32
GSE22025_UNTREATED_VS_TGFB1_TREATED_CD4_TCELL_UP	C7	0.437099	1.88812	0	0.0435963	0.32
GSE39556_UNTREATED_VS_3H_POLYIC_INJ_MOUSE_NK_CELL_DN	C7	0.505749	1.88608	0	0.0440271	0.32
GSE41176_UNSTIM_VS_ANTI_IGM_STIM_BCELL_3H_UP	C7	0.508972	1.88023	0	0.0453822	0.32
GSE28726_NAIVE_CD4_TCELL_VS_NAIVE_NKTCELL_UP	C7	0.317903	1.87856	0.0384615	0.0454529	0.32
GSE41176_UNSTIM_VS_ANTI_IGM_STIM_TAK1_KO_BCELL_24H_DN	C7	0.515104	1.87588	0	0.0455939	0.34
GSE41176_WT_VS_TAK1_KO_UNSTIM_BCELL_UP	C7	0.437965	1.87558	0	0.0451832	0.34
GSE18804_SPLEEN_MACROPHAGE_VS_TUMORAL_MACROPHAGE_UP	C7	0.39053	1.87496	0	0.0455891	0.36
GSE22935_UNSTIM_VS_24H_MBOVIS_BCG_STIM_MACROPHAGE_DN	C7	0.37832	1.87426	0	0.0451857	0.36
GSE37605_TREG_VS_TCONV_NOD_FOXP3_FUSION_GFP_UP	C7	0.545535	1.87127	0	0.0453732	0.36
GSE28737_FOLLICULAR_VS_MARGINAL_ZONE_BCELL_BCL6_HET_DN	C7	0.516712	1.87078	0	0.0451798	0.36
GSE19888_ADENOSINE_A3R_ACT_VS_TCELL_MEMBRANES_ACT_IN_MAST_CELL_UP	C7	0.596294	1.87064	0	0.0447903	0.36
GSE21360_PRIMARY_VS_TERTIARY_MEMORY_CD8_TCELL_DN	C7	0.43333	1.86968	0.0526316	0.0444075	0.36
GSE40666_NAIVE_VS_EFFECTOR_CD8_TCELL_WITH_IFNA_STIM_90MIN_DN	C7	0.38782	1.86633	0	0.0453692	0.38
GSE29949_CD8_NEG_DC_SPLEEN_VS_MONOCYTE_BONE_MARROW_UP	C7	0.372193	1.8654	0	0.044988	0.38
GSE22140_HEALTHY_VS_ARTHRITIC_MOUSE_CD4_TCELL_UP	C7	0.398521	1.86508	0	0.0446131	0.38
GSE43955_TH0_VS_TGFB_IL6_TH17_ACT_CD4_TCELL_60H_DN	C7	0.445065	1.8648	0	0.0446033	0.38
GSE9316_IL6_KO_VS_IFNG_KO_INVIVO_EXPANDED_CD4_TCELL_DN	C7	0.476525	1.8636	0	0.0461181	0.38
GSE27670_CTRL_VS_LMP1_TRANSDUCED_GC_BCELL_UP	C7	0.382816	1.86202	0	0.0465552	0.38
GSE17301_IFNA2_VS_IFNA5_STIM_ACD3_ACD28_ACT_CD8_TCELL_DN	C7	0.468013	1.85985	0	0.0472193	0.38
GSE32034_UNTREATED_VS_ROSIGLIZATONE_TREATED_LY6C_HIGH_MONOCYTE_UP	C7	0.39647	1.85754	0	0.0468415	0.38
GSE24972_MARGINAL_ZONE_BCELL_VS_FOLLICULAR_BCELL_IRF8_KO_UP	C7	0.436846	1.85451	0	0.0474637	0.38
GSE43863_TFH_VS_LY6C_INT_CXCR5POS_EFFECTOR_CD4_TCELL_UP	C7	0.329647	1.85158	0	0.047732	0.38
GSE43955_10H_VS_30H_ACT_CD4_TCELL_WITH_TGFB_IL6_DN	C7	0.423584	1.85103	0	0.0473591	0.38
GSE43955_TH0_VS_TGFB_IL6_IL23_TH17_ACT_CD4_TCELL_52H_DN	C7	0.380917	1.8508	0	0.046992	0.38
GSE28726_NAIVE_VS_ACTIVATED_NKTCELL_DN	C7	0.318348	1.84949	0.0454545	0.0469905	0.38
GSE45365_NK_CELL_VS_CD11B_DC_DN	C7	0.533295	1.84936	0.0526316	0.0466318	0.38
GSE7509_DC_VS_MONOCYTE_WITH_FCGRIIB_STIM_DN	C7	0.46015	1.8427	0.115385	0.0491398	0.38
GSE33374_CD8_ALPHAALPHA_VS_ALPHABETA_CD161_HIGH_TCELL_UP	C7	0.428537	1.84107	0	0.0487704	0.38
GSE25123_IL4_VS_IL4_AND_ROSIGLITAZONE_STIM_MACROPHAGE_DAY10_UP	C7	0.444608	1.8407	0	0.0484064	0.38
GSE37301_MULTIPOTENT_PROGENITOR_VS_RAG2_KO_NK_CELL_UP	C7	0.366859	1.8386	0	0.0484071	0.38
GSE43955_TH0_VS_TGFB_IL6_TH17_ACT_CD4_TCELL_42H_UP	C7	0.370112	1.83675	0	0.0495524	0.38
GSE43955_1H_VS_10H_ACT_CD4_TCELL_WITH_TGFB_IL6_DN	C7	0.460597	1.83631	0	0.0491907	0.38
GSE37301_RAG2_KO_VS_RAG2_AND_ETS1_KO_NK_CELL_UP	C7	0.409834	1.836	0.0416667	0.0488343	0.38
GSE41176_UNSTIM_VS_ANTI_IGM_STIM_BCELL_24H_DN	C7	0.338578	1.83598	0	0.048483	0.38
GSE45365_CD8A_DC_VS_CD11B_DC_UP	C7	0.429291	1.83542	0	0.0481367	0.38
GSE17186_MEMORY_VS_NAIVE_BCELL_DN	C7	0.393581	1.83384	0	0.0485891	0.38
GSE11961_UNSTIM_VS_ANTI_IGM_AND_CD40_STIM_6H_FOLLICULAR_BCELL_UP	C7	0.400049	1.83269	0	0.0490626	0.38
GSE26030_UNSTIM_VS_RESTIM_TH17_DAY15_POST_POLARIZATION_DN	C7	0.316965	1.83232	0	0.0488875	0.38
GSE30971_CTRL_VS_LPS_STIM_MACROPHAGE_WBP7_KO_4H_DN	C7	0.500422	1.82744	0	0.0497158	0.4
GSE20152_HTNFA_OVERXPRESS_ANKLE_VS_CTRL_SPHK1_KO_ANKLE_UP	C7	0.433658	1.82744	0	0.049373	0.4
GSE36888_UNTREATED_VS_IL2_TREATED_TCELL_17H_DN	C7	0.563165	1.82709	0.0476191	0.0496544	0.4
GSE30971_CTRL_VS_LPS_STIM_MACROPHAGE_WBP7_HET_2H_UP	C7	0.558492	1.82699	0.0476191	0.0493166	0.4
GSE45365_NK_CELL_VS_BCELL_UP	C7	0.420444	1.82694	0.0434783	0.0489834	0.4
GSE29949_CD8_POS_DC_SPLEEN_VS_MONOCYTE_BONE_MARROW_UP	C7	0.411803	1.82613	0	0.0491542	0.4
GSE6674_UNSTIM_VS_PL2_3_STIM_BCELL_DN	C7	0.398407	1.82509	0	0.0493861	0.4
GSE21670_TGFB_VS_TGFB_AND_IL6_TREATED_CD4_TCELL_UP	C7	0.433836	1.82323	0	0.0495168	0.4
GSE23321_CD8_STEM_CELL_MEMORY_VS_EFFECTOR_MEMORY_CD8_TCELL_DN	C7	0.29575	1.81076	0	0.0498791	0.42
GSE34156_UNTREATED_VS_6H_NOD2_LIGAND_TREATED_MONOCYTE_UP	C7	0.328775	1.80866	0	0.0498444	0.42
GSE7509_DC_VS_MONOCYTE_DN	C7	0.387408	1.80797	0.05	0.0496825	0.42
GSE24814_STAT5_KO_VS_WT_PRE_BCELL_UP	C7	0.511593	1.80796	0	0.0493832	0.42
GSE35685_CD34POS_CD10NEG_CD62LPOS_VS_CD34POS_CD10POS_BONE_MARROW_UP	C7	0.32055	1.80765	0	0.0490875	0.42
GSE29949_MICROGLIA_VS_DC_BRAIN_UP	C7	0.362642	1.80698	0	0.0490575	0.42
GSE12003_MIR223_KO_VS_WT_BM_PROGENITOR_4D_CULTURE_DN	C7	0.450163	1.80642	0	0.0491171	0.42
GSE22140_HEALTHY_VS_ARTHRITIC_MOUSE_CD4_TCELL_DN	C7	0.351474	1.80625	0	0.0488282	0.42
GSE37605_FOXP3_FUSION_GFP_VS_IRES_GFP_TREG_C57BL6_DN	C7	0.602849	1.80573	0	0.0485427	0.42
GSE35685_CD34POS_CD38NEG_VS_CD34POS_CD10POS_BONE_MARROW_UP	C7	0.35936	1.8057	0	0.0482604	0.42
GSE21379_WT_VS_SAP_KO_TFH_CD4_TCELL_UP	C7	0.576219	1.80538	0	0.0481152	0.42
GSE14699_DELETIONAL_TOLERANCE_VS_ACTIVATED_CD8_TCELL_UP	C7	0.41512	1.80417	0	0.0483331	0.42
GSE32533_WT_VS_MIR17_KO_ACT_CD4_TCELL_UP	C7	0.53044	1.80024	0	0.0492456	0.42
GSE40685_NAIVE_CD4_TCELL_VS_FOXP3_KO_TREG_PRECURSOR_DN	C7	0.511307	1.79924	0	0.0497559	0.42
GSE44649_WT_VS_MIR155_KO_ACTIVATED_CD8_TCELL_UP	C7	0.375965	1.79711	0	0.0498048	0.42
GSE30971_WBP7_HET_VS_KO_MACROPHAGE_2H_LPS_STIM_UP	C7	0.501534	1.7967	0	0.049525	0.42
GSE37301_HEMATOPOIETIC_STEM_CELL_VS_LYMPHOID_PRIMED_MPP_DN	C7	0.339412	1.79641	0	0.0493776	0.42
GSE25085_FETAL_BM_VS_ADULT_BM_SP4_THYMIC_IMPLANT_DN	C7	0.425215	1.79564	0.0526316	0.0495479	0.42

## Sheet: Table S5
Table S5. List of top 50 genes over-expressed in the immune-enriched subtype vs. non-IS identified by Comparative Marker Selection (CMS)
Gene	Description	CMS Score
ABI3	ABI family member 3	10.216
ACP5	acid phosphatase 5, tartrate resistant	11.455
ADAMDEC1	ADAM like decysin 1	11.533
AIF1	allograft inflammatory factor 1	10.683
ARRB2	arrestin beta 2	11.362
C1QA	complement C1q A chain	10.445
C1QC	complement C1q C chain	10.754
C2	complement C2	11.458
C3AR1	complement C3a receptor 1	12.027
CARD16	caspase recruitment domain family member 16	10.488
CASP1	caspase 1	10.173
CCR1	C-C motif chemokine receptor 1	11.624
CD14	CD14 molecule	11.957
CD4	CD4 molecule	10.379
CD68	CD68 molecule	11.58
CD86	CD86 molecule	12.872
CSF1R	colony stimulating factor 1 receptor	10.362
CTSC	cathepsin C	10.1
CTSS	cathepsin S	10.521
CYBB	cytochrome b-245 beta chain	11.845
DOK2	docking protein 2	10.581
FCER1G	Fc fragment of IgE receptor Ig	12.492
FGL2	fibrinogen like 2	10.586
FPR3	formyl peptide receptor 3	11.742
GBP1	guanylate binding protein 1	10.637
GBP5	guanylate binding protein 5	10.741
GIMAP4	GTPase, IMAP family member 4	10.468
GIMAP6	GTPase, IMAP family member 6	10.06
GRN	granulin precursor	11.076
HAVCR2	hepatitis A virus cellular receptor 2	11.232
IFI30	IFI30 lysosomal thiol reductase	11.972
IL10RA	interleukin 10 receptor subunit alpha	11.11
ITGB2	integrin subunit beta 2	10.475
LAIR1	leukocyte associated immunoglobulin like receptor 1	12.115
LCP2	lymphocyte cytosolic protein 2	11.032
LILRB4	leukocyte immunoglobulin like receptor B4	12.006
MNDA	myeloid cell nuclear differentiation antigen	10.339
MPEG1	macrophage expressed 1	10.431
MYO1F	myosin IF	11.559
PLA2G7	phospholipase A2 group VII	12.358
PLEKHO2	pleckstrin homology domain containing O2	10.725
SLAMF8	SLAM family member 8	11.663
SLC31A2	solute carrier family 31 member 2	12.417
SLC7A7	solute carrier family 7 member 7	13.344
SPI1	Spi-1 proto-oncogene	11.701
STAT1	signal transducer and activator of transcription 1	10.53
TCN2	transcobalamin 2	10.423
THEMIS2	thymocyte selection associated family member 2	10.717
TMEM176B	transmembrane protein 176B	11.272
TYROBP	transmembrane immune signaling adaptor TYROBP	11.432

## Sheet: Table S6
Table S6. List of top 50 genes over-expressed in E-IS vs. A-IS identified by Comparative Marker Selection (CMS)
Gene	Description	CMS Score
ACTN1	actinin alpha 1	4.766
AEBP1	AE binding protein 1	5.507
BGN	biglycan	5.051
CALD1	caldesmon 1	6.06
COL12A1	collagen type XII alpha 1 chain	5.185
COL15A1	collagen type XV alpha 1 chain	4.857
COL1A1	collagen type I alpha 1 chain	6.535
COL1A2	collagen type I alpha 2 chain	6.336
COL3A1	collagen type III alpha 1 chain	6.07
COL4A1	collagen type IV alpha 1 chain	4.456
COL4A2	collagen type IV alpha 2 chain	4.575
COL5A1	collagen type V alpha 1 chain	4.139
COL5A2	collagen type V alpha 2 chain	6.316
COL6A1	collagen type VI alpha 1 chain	5.542
COL6A2	collagen type VI alpha 2 chain	6.027
COL6A3	collagen type VI alpha 3 chain	5.001
CTHRC1	collagen triple helix repeat containing 1	5.132
CTSK	cathepsin K	4.788
EMILIN1	elastin microfibril interfacer 1	4.946
EMP1	epithelial membrane protein 1	4.088
ENG	endoglin	4.139
FBLN2	fibulin 2	5.385
FILIP1L	filamin A interacting protein 1 like	5.296
FN1	fibronectin 1	4.552
FSTL1	follistatin like 1	5.311
FURIN	furin, paired basic amino acid cleaving enzyme	4.275
GGT5	gamma-glutamyltransferase 5	4.353
GREM1	gremlin 1, DAN family BMP antagonist	4.534
ISLR	immunoglobulin superfamily containing leucine rich repeat	5.017
LUM	lumican	5.171
METRNL	meteorin like, glial cell differentiation regulator	4.278
MFAP2	microfibril associated protein 2	4.858
MMP11	matrix metallopeptidase 11	4.366
MMP2	matrix metallopeptidase 2	5.474
MXRA8	matrix remodeling associated 8	5.251
MYADM	myeloid associated differentiation marker	4.13
MYL9	myosin light chain 9	4.163
NBL1	NBL1, DAN family BMP antagonist	4.34
PCOLCE	procollagen C-endopeptidase enhancer	5.501
PDGFRB	platelet derived growth factor receptor beta	5.352
PDLIM7	PDZ and LIM domain 7	4.224
PMP22	peripheral myelin protein 22	4.529
POSTN	periostin	4.953
RAB31	RAB31, member RAS oncogene family	4.661
SPARC	secreted protein acidic and cysteine rich	4.416
SPON2	spondin 2	4.092
SULF1	sulfatase 1	5.198
TIMP2	TIMP metallopeptidase inhibitor 2	4.869
TPM2	tropomyosin 2	4.686
TPM4	tropomyosin 4	4.261
